# Supplementary material for: Glucocorticoid receptor modulation decreases ER-positive breast cancer cell proliferation and suppresses wild-type and mutant ER chromatin association
Source: Breast Cancer Res. 2019 Jul 24;21:82. doi: 10.1186/s13058-019-1164-6 (PMC6651939; doi:10.1186/s13058-019-1164-6)
Supplement: Supplementary file 2 — Supplemental data. MCF-7 cells were treated with Vehicle (Veh, ETOH), 10 nM estradiol (E2), 100 nM Dexamethasone (Dex), or Dex/E2 for 4 h, RNA was isolated and examined by microarray. Microarray fold-changes were calculated relative to Veh and a 1.3 fold-change cut-off was used. (XLSX 255 kb) [file 13058_2019_1164_MOESM2_ESM.xlsx]

## Sheet: Sheet1
probeid	entrez	symbol	MCF7.dex.4.status	MCF7.dex.4.fc	MCF7.est.4.status	MCF7.est.4.fc	MCF7.dex_est.4.status	MCF7.dex_est.4.fc
79686_at	79686	LINC00341	N	0.9021	Y	4.0541	Y	3.6847
1960_at	1960	EGR3	N	1.0666	Y	3.0095	Y	2.6271
254778_at	254778	C8orf46	N	1.0665	Y	2.6615	Y	2.4703
100507584_at	100507584	LINC01016	N	0.8518	Y	2.4492	Y	2.6408
153_at	153	ADRB1	Y	1.3631	Y	2.4117	Y	2.4783
4603_at	4603	MYBL1	N	1.1035	Y	2.4104	Y	2.357
221662_at	221662	RBM24	N	0.9628	Y	2.3256	Y	1.9501
3860_at	3860	KRT13	Y	1.4082	Y	2.2545	Y	2.6273
10761_at	10761	PLAC1	N	0.9694	Y	2.2456	Y	2.1289
5327_at	5327	PLAT	N	1.1987	Y	2.2419	Y	2.2758
9687_at	9687	GREB1	N	1.1483	Y	2.2266	Y	2.2898
6387_at	6387	CXCL12	N	1.0747	Y	2.2024	Y	2.1486
5029_at	5029	P2RY2	N	1.0058	Y	2.1986	Y	2.2561
3815_at	3815	KIT	N	0.9198	Y	2.1561	Y	2.2003
55244_at	55244	SLC47A1	N	1.0585	Y	2.1406	Y	2.6711
8817_at	8817	FGF18	Y	1.479	Y	2.1271	Y	3.4866
55638_at	55638	SYBU	N	1.1381	Y	2.051	Y	2.3618
2494_at	2494	NR5A2	N	1.0555	Y	2.0484	Y	2.2685
3055_at	3055	HCK	N	1.106	Y	2.0313	Y	2.117
2296_at	2296	FOXC1	N	1.0872	Y	2.0267	Y	1.8388
84848_at	84848	MIR503HG	N	0.9321	Y	2.0057	Y	1.862
23493_at	23493	HEY2	N	0.9875	Y	2.0037	Y	1.8247
80223_at	80223	RAB11FIP1	N	1.0346	Y	1.9804	Y	1.7632
9955_at	9955	HS3ST3A1	N	1.0751	Y	1.9787	Y	1.5459
1591_at	1591	CYP24A1	N	0.9986	Y	1.9638	Y	1.7809
440193_at	440193	CCDC88C	N	1.0361	Y	1.9506	Y	1.9656
55605_at	55605	KIF21A	N	0.9881	Y	1.9449	Y	1.7318
10105_at	10105	PPIF	N	1.0792	Y	1.9424	Y	1.9594
652968_at	652968	GATSL3	N	1.0347	Y	1.9228	Y	1.9428
139065_at	139065	SLITRK4	N	0.9627	Y	1.921	Y	1.6819
2353_at	2353	FOS	N	0.8937	Y	1.9197	Y	1.7676
158046_at	158046	NXNL2	N	1.1216	Y	1.8978	N	1.2954
5794_at	5794	PTPRH	N	1.041	Y	1.8861	Y	1.3229
143689_at	143689	PIWIL4	N	0.936	Y	1.8693	N	1.2753
9424_at	9424	KCNK6	N	0.9313	Y	1.8693	Y	1.8971
4062_at	4062	LY6H	N	0.9738	Y	1.8506	Y	2.1961
6446_at	6446	SGK1	N	1.0581	Y	1.8487	Y	2.1188
149175_at	149175	MANEAL	N	0.9589	Y	1.8445	Y	1.8644
9413_at	9413	FAM189A2	N	0.9981	Y	1.8261	Y	2.1954
7367_at	7367	UGT2B17	Y	1.5375	Y	1.8098	Y	2.3575
771_at	771	CA12	N	0.9155	Y	1.7884	Y	1.9146
3717_at	3717	JAK2	N	1.0736	Y	1.7849	Y	1.8439
51523_at	51523	CXXC5	N	0.9689	Y	1.7834	Y	1.7492
220992_at	220992	ZNF485	N	1.1043	Y	1.7722	Y	1.4521
647024_at	647024	C6orf132	N	0.9696	Y	1.7717	Y	1.8981
330_at	330	BIRC3	N	1.0889	Y	1.7629	Y	1.7421
5176_at	5176	SERPINF1	N	0.9264	Y	1.76	Y	1.5328
1662_at	1662	DDX10	N	0.9342	Y	1.7585	Y	1.7421
5292_at	5292	PIM1	N	0.9805	Y	1.7549	Y	1.6288
5241_at	5241	PGR	N	0.965	Y	1.7546	Y	1.597
163732_at	163732	CITED4	N	1.045	Y	1.7538	Y	1.8634
728411_at	728411	GUSBP1	N	0.964	Y	1.7481	Y	1.5592
27202_at	27202	C5AR2	N	0.9956	Y	1.738	Y	1.5723
5366_at	5366	PMAIP1	N	0.9508	Y	1.7358	Y	1.5343
5979_at	5979	RET	N	1.1507	Y	1.7295	Y	1.8751
4160_at	4160	MC4R	N	1.0281	Y	1.7202	N	1.2871
407975_at	407975	MIR17HG	N	1.1398	Y	1.7051	N	1.2551
1959_at	1959	EGR2	N	1.1921	Y	1.7034	Y	1.5968
84255_at	84255	SLC37A3	N	1.0123	Y	1.6957	Y	1.6555
24147_at	24147	FJX1	N	1.0392	Y	1.693	Y	1.6736
65997_at	65997	RASL11B	N	1.091	Y	1.6911	N	1.2517
51491_at	51491	NOP16	N	1.0665	Y	1.6763	Y	1.5249
2526_at	2526	FUT4	N	0.9346	Y	1.6761	Y	1.5643
54899_at	54899	PXK	N	0.9976	Y	1.6744	Y	1.5872
6584_at	6584	SLC22A5	N	0.9006	Y	1.6546	Y	1.6569
400793_at	400793	C1orf226	N	1.0674	Y	1.6476	Y	1.6201
55540_at	55540	IL17RB	N	1.022	Y	1.6467	Y	1.647
3669_at	3669	ISG20	N	1.0014	Y	1.6453	Y	1.4479
57478_at	57478	USP31	N	1.0699	Y	1.645	Y	1.7413
285489_at	285489	DOK7	N	1.154	Y	1.6441	Y	1.5547
54769_at	54769	DIRAS2	N	0.9474	Y	1.6422	Y	1.67
374_at	374	AREG	N	1.0945	Y	1.6334	Y	1.4873
4609_at	4609	MYC	N	0.9537	Y	1.6283	Y	1.5728
10171_at	10171	RCL1	N	1.0912	Y	1.6231	Y	1.5983
100505483_at	100505483	PRKAG2-AS1	N	0.9379	Y	1.612	Y	1.4843
2669_at	2669	GEM	N	0.8293	Y	1.598	N	1.1263
79754_at	79754	ASB13	N	1.0211	Y	1.5966	Y	1.6724
89884_at	89884	LHX4	N	1.0835	Y	1.594	Y	1.6036
23764_at	23764	MAFF	Y	1.3013	Y	1.5903	Y	1.3602
26353_at	26353	HSPB8	N	0.958	Y	1.5897	Y	1.6785
26784_at	26784	SNORA64	N	1.2324	Y	1.5894	Y	1.5974
4084_at	4084	MXD1	N	0.9635	Y	1.5876	Y	1.4012
164832_at	164832	LONRF2	N	0.9948	Y	1.5827	Y	1.387
8165_at	8165	AKAP1	N	0.994	Y	1.5768	Y	1.6576
114904_at	114904	C1QTNF6	N	0.9097	Y	1.5752	Y	1.4057
91683_at	91683	SYT12	N	1.0976	Y	1.5656	Y	1.4264
84894_at	84894	LINGO1	N	1.0651	Y	1.5584	N	1.2115
8140_at	8140	SLC7A5	N	0.9966	Y	1.5569	Y	1.6322
1595_at	1595	CYP51A1	Y	1.3215	Y	1.549	N	1.1704
84133_at	84133	ZNRF3	N	1.1196	Y	1.5477	Y	1.5591
692227_at	692227	SNORD104	N	1.1968	Y	1.5476	Y	1.4028
8660_at	8660	IRS2	N	1.2519	Y	1.5471	Y	1.6033
84541_at	84541	KBTBD8	Y	1.3053	Y	1.544	Y	1.6197
80746_at	80746	TSEN2	N	1.1392	Y	1.5394	Y	1.3872
56652_at	56652	C10orf2	N	0.9712	Y	1.5362	Y	1.5241
4602_at	4602	MYB	N	0.8871	Y	1.536	Y	1.4855
64782_at	64782	AEN	N	1.1032	Y	1.5346	Y	1.4802
10125_at	10125	RASGRP1	N	0.9806	Y	1.5336	Y	1.5365
101927994_at	101927994	LINC01087	N	1.2276	Y	1.533	N	1.2964
23160_at	23160	WDR43	N	1.0576	Y	1.5328	Y	1.3067
83732_at	83732	RIOK1	N	1.0636	Y	1.5317	Y	1.3905
654434_at	654434	SNHG20	Y	1.3146	Y	1.5292	Y	1.3806
347733_at	347733	TUBB2B	N	1.0731	Y	1.5285	Y	1.3563
5581_at	5581	PRKCE	N	1.1112	Y	1.528	Y	1.6315
1997_at	1997	ELF1	N	0.9891	Y	1.528	Y	1.4824
144608_at	144608	C12orf60	N	1.0747	Y	1.527	Y	1.428
1735_at	1735	DIO3	N	1.0807	Y	1.5252	Y	1.5341
23212_at	23212	RRS1	N	0.9559	Y	1.5239	Y	1.3285
5525_at	5525	PPP2R5A	N	1.0165	Y	1.5212	Y	1.3002
10885_at	10885	WDR3	N	1.0461	Y	1.5203	Y	1.3664
7039_at	7039	TGFA	N	0.9534	Y	1.5203	Y	1.4476
84842_at	84842	HPDL	N	1.1117	Y	1.5162	Y	1.6102
1952_at	1952	CELSR2	N	1.0628	Y	1.5161	Y	1.4694
9658_at	9658	ZNF516	N	1.0849	Y	1.5148	Y	1.3254
3487_at	3487	IGFBP4	N	0.9159	Y	1.5118	Y	1.7057
23604_at	23604	DAPK2	N	0.9935	Y	1.5099	Y	1.5195
374387_at	374387	DKFZp779M0652	Y	1.4677	Y	1.5036	N	1.294
684959_at	684959	SNORA25	Y	1.3133	Y	1.5001	Y	1.4372
23596_at	23596	OPN3	N	0.9924	Y	1.4977	Y	1.5248
23541_at	23541	SEC14L2	N	0.9525	Y	1.4916	Y	1.4846
92610_at	92610	TIFA	N	0.9285	Y	1.4896	Y	1.5477
6478_at	6478	SIAH2	N	0.9536	Y	1.4882	Y	1.6198
840_at	840	CASP7	N	0.9341	Y	1.4853	N	1.1943
3904_at	3904	LAIR2	N	1.0003	Y	1.4831	N	1.0654
79929_at	79929	MAP6D1	N	0.8773	Y	1.4817	Y	1.4082
2213_at	2213	FCGR2B	N	1.1612	Y	1.4793	Y	1.5008
2444_at	2444	FRK	N	1.2747	Y	1.4765	N	1.2563
29948_at	29948	OSGIN1	N	0.9585	Y	1.475	Y	1.4906
8408_at	8408	ULK1	N	1.0961	Y	1.4749	Y	1.3753
285958_at	285958	SNHG15	N	1.038	Y	1.474	Y	1.3881
342184_at	342184	FMN1	N	0.9094	Y	1.4707	Y	1.5636
2020_at	2020	EN2	N	0.9765	Y	1.4701	Y	1.4091
55160_at	55160	ARHGEF10L	N	0.9991	Y	1.4695	Y	1.3424
4435_at	4435	CITED1	N	0.9665	Y	1.4675	Y	1.5429
283551_at	283551	LINC01588	N	0.9545	Y	1.4643	Y	1.467
124997_at	124997	WDR81	N	0.9845	Y	1.4639	Y	1.4671
6650_at	6650	CAPN15	N	1.2523	Y	1.463	Y	1.3587
160518_at	160518	DENND5B	N	1.1134	Y	1.4605	Y	1.5683
122060_at	122060	SLAIN1	N	1.0465	Y	1.4604	N	1.1516
201299_at	201299	RDM1	N	1.2106	Y	1.4582	Y	1.4197
79953_at	79953	SYNDIG1	N	0.778	Y	1.4534	Y	1.3963
9231_at	9231	DLG5	N	1.2207	Y	1.4528	Y	1.6069
729085_at	729085	FAM198A	N	0.9694	Y	1.4523	Y	1.3009
4839_at	4839	NOP2	N	1.0075	Y	1.4479	N	1.2563
3354_at	3354	HTR1E	Y	1.3013	Y	1.4467	Y	1.5035
149684_at	149684	LOC149684	N	1.0959	Y	1.4467	N	1.2235
9752_at	9752	PCDHA9	Y	1.4751	Y	1.4458	N	1.1654
9886_at	9886	RHOBTB1	N	0.8885	Y	1.4405	Y	1.3013
57475_at	57475	PLEKHH1	N	1.0946	Y	1.4401	Y	1.3903
57834_at	57834	CYP4F11	Y	1.5066	Y	1.4398	Y	1.4407
100130705_at	100130705	LOC100130705	N	1.0007	Y	1.4395	Y	1.3199
80324_at	80324	PUS1	N	0.9902	Y	1.4373	Y	1.4842
84172_at	84172	POLR1B	N	0.9794	Y	1.4347	Y	1.3051
84924_at	84924	ZNF566	N	1.2229	Y	1.4344	N	1.2191
9816_at	9816	URB2	N	1.0662	Y	1.4336	Y	1.3529
10160_at	10160	FARP1	N	1.1273	Y	1.4323	Y	1.336
9949_at	9949	AMMECR1	N	1.0642	Y	1.432	N	1.2789
25976_at	25976	TIPARP	N	0.9547	Y	1.4297	Y	1.3751
8477_at	8477	GPR65	N	1.1234	Y	1.4296	Y	1.4687
3576_at	3576	CXCL8	N	1.0879	Y	1.4286	N	0.8767
4211_at	4211	MEIS1	N	0.9482	Y	1.4286	Y	1.3719
6239_at	6239	RREB1	N	0.9754	Y	1.4277	N	1.2536
9263_at	9263	STK17A	N	1.0719	Y	1.4269	Y	1.3786
389792_at	389792	IER5L	N	1.0382	Y	1.4251	Y	1.363
8645_at	8645	KCNK5	N	0.9908	Y	1.4249	N	1.189
8360_at	8360	HIST1H4D	Y	1.3364	Y	1.4246	N	0.9683
154141_at	154141	MBOAT1	N	1.0096	Y	1.4243	Y	1.5503
79848_at	79848	CSPP1	N	1.2175	Y	1.4241	Y	1.3715
2036_at	2036	EPB41L1	N	1.1271	Y	1.4235	N	1.2993
64318_at	64318	NOC3L	N	1.0632	Y	1.4227	N	1.2677
57567_at	57567	ZNF319	Y	1.3748	Y	1.4207	Y	1.4062
29902_at	29902	FAM216A	N	1.0454	Y	1.4204	Y	1.3726
127943_at	127943	FCRLB	N	1.0658	Y	1.4195	N	1.266
9209_at	9209	LRRFIP2	N	1.0469	Y	1.4191	Y	1.3957
26018_at	26018	LRIG1	N	1.0634	Y	1.4176	Y	1.438
4665_at	4665	NAB2	N	0.9837	Y	1.4176	N	1.2685
57622_at	57622	LRFN1	Y	1.342	Y	1.4145	Y	1.4756
80714_at	80714	PBX4	N	1.088	Y	1.4134	N	1.2978
56521_at	56521	DNAJC12	N	1.0066	Y	1.4124	N	1.2207
6840_at	6840	SVIL	N	1.0302	Y	1.4119	N	1.2295
145741_at	145741	C2CD4A	N	1.212	Y	1.4112	N	1.2515
25929_at	25929	GEMIN5	N	0.9717	Y	1.4108	Y	1.3926
284454_at	284454	LOC284454	N	1.2072	Y	1.4106	N	1.1462
155185_at	155185	AMZ1	N	0.9526	Y	1.4059	Y	1.3779
102724965_at	102724965	LOC102724965	N	1.1391	Y	1.4055	Y	1.7839
101927746_at	101927746	LOC101927746	N	0.9627	Y	1.4051	N	1.2064
79799_at	79799	UGT2A3	N	0.9422	Y	1.4043	N	0.9778
55686_at	55686	MREG	N	0.9521	Y	1.4007	N	1.2806
29765_at	29765	TMOD4	N	0.9646	Y	1.4004	N	1.1008
6059_at	6059	ABCE1	N	1.1191	Y	1.3997	N	1.1555
100129482_at	100129482	ZNF37BP	Y	1.3391	Y	1.3981	N	1.1988
49856_at	49856	WRAP73	N	1.0352	Y	1.3959	Y	1.312
51388_at	51388	NIP7	N	0.9987	Y	1.3951	N	1.2702
4277_at	4277	MICB	N	0.9569	Y	1.3901	Y	1.3531
4038_at	4038	LRP4	N	0.9947	Y	1.39	Y	1.3968
7022_at	7022	TFAP2C	N	0.9797	Y	1.3892	Y	1.3881
4638_at	4638	MYLK	N	1.102	Y	1.3889	Y	1.6126
4886_at	4886	NPY1R	N	0.9785	Y	1.3886	Y	1.3286
3720_at	3720	JARID2	N	0.98	Y	1.388	Y	1.3146
26084_at	26084	ARHGEF26	N	1.0277	Y	1.3873	Y	1.3182
1889_at	1889	ECE1	N	1.045	Y	1.3872	Y	1.3009
6617_at	6617	SNAPC1	N	0.9316	Y	1.3868	N	1.2847
80853_at	80853	KDM7A	N	1.1082	Y	1.3863	N	1.1921
23030_at	23030	KDM4B	N	1.0831	Y	1.3857	Y	1.4668
10799_at	10799	RPP40	N	1.0761	Y	1.3854	N	1.277
55793_at	55793	FAM63A	N	0.8411	Y	1.384	Y	1.3662
79101_at	79101	TAF1D	N	1.134	Y	1.3831	N	1.2572
79888_at	79888	LPCAT1	N	1.0847	Y	1.3827	Y	1.4458
9314_at	9314	KLF4	N	1.0029	Y	1.3821	Y	1.352
101927770_at	101927770	LOC101927770	Y	1.4694	Y	1.3814	Y	1.3058
29958_at	29958	DMGDH	N	1.155	Y	1.3814	N	1.0258
5820_at	5820	PVT1	N	0.9216	Y	1.3813	N	1.1622
200765_at	200765	TIGD1	N	1.1753	Y	1.3805	N	1.1942
100134229_at	100134229	JHDM1D-AS1	N	1.176	Y	1.3797	Y	1.4435
4616_at	4616	GADD45B	N	1.1048	Y	1.3789	Y	1.3199
54865_at	54865	GPATCH4	N	1.0473	Y	1.3788	Y	1.3421
64434_at	64434	NOM1	N	1.1048	Y	1.3783	N	1.1602
1154_at	1154	CISH	N	0.8875	Y	1.3782	Y	1.3568
389906_at	389906	LOC389906	N	1.2124	Y	1.3781	N	1.2704
6505_at	6505	SLC1A1	N	1.0577	Y	1.3773	Y	1.3156
58499_at	58499	ZNF462	N	1.0752	Y	1.3766	Y	1.3169
4929_at	4929	NR4A2	N	1.2791	Y	1.3763	Y	1.3481
7466_at	7466	WFS1	N	1.0082	Y	1.3763	Y	1.5101
120071_at	120071	GYLTL1B	Y	1.35	Y	1.3761	Y	1.4394
84253_at	84253	GARNL3	N	0.953	Y	1.3761	N	1.2022
153769_at	153769	SH3RF2	N	1.0121	Y	1.375	Y	1.3937
50628_at	50628	GEMIN4	N	1.0734	Y	1.3739	Y	1.4206
3866_at	3866	KRT15	N	1.1852	Y	1.3738	Y	1.4056
8187_at	8187	ZNF239	N	0.989	Y	1.3736	Y	1.397
388796_at	388796	SNHG17	N	1.0921	Y	1.3735	Y	1.355
28966_at	28966	SNX24	N	1.087	Y	1.3722	Y	1.3231
10813_at	10813	UTP14A	N	1.1838	Y	1.3721	N	1.2481
90957_at	90957	DHX57	N	1.1754	Y	1.3711	Y	1.3601
100505573_at	100505573	INAFM2	N	0.9491	Y	1.3705	N	1.266
2288_at	2288	FKBP4	N	1.0189	Y	1.3695	Y	1.3473
4145_at	4145	MATK	N	1.0644	Y	1.3689	N	1.2425
135398_at	135398	C6orf141	N	0.9961	Y	1.3678	N	1.2646
79918_at	79918	SETD6	N	1.217	Y	1.3672	N	1.2372
78990_at	78990	OTUB2	N	1.0186	Y	1.3667	N	1.2884
51102_at	51102	MECR	N	1.1444	Y	1.3655	N	1.2038
29107_at	29107	NXT1	N	1.0217	Y	1.3654	Y	1.4055
2825_at	2825	GPR1	N	1.2974	Y	1.3649	N	1.1175
84865_at	84865	CCDC142	N	1.1375	Y	1.3642	N	0.9742
23370_at	23370	ARHGEF18	N	1.0111	Y	1.364	N	1.2967
57224_at	57224	NHSL1	N	1.1286	Y	1.3629	Y	1.4387
6301_at	6301	SARS	N	1.0335	Y	1.3613	Y	1.3001
80233_at	80233	FAAP100	N	1.2077	Y	1.3608	Y	1.3138
23062_at	23062	GGA2	N	0.9814	Y	1.3607	Y	1.3311
169611_at	169611	OLFML2A	N	1.0156	Y	1.3599	Y	1.4867
678_at	678	ZFP36L2	Y	1.4184	Y	1.3584	Y	1.4187
123872_at	123872	DNAAF1	N	1.2134	Y	1.3576	Y	1.3047
8759_at	8759	ADAM1A	N	1.2749	Y	1.3573	N	1.1227
147968_at	147968	CAPN12	N	0.8036	Y	1.3573	N	1.0551
400931_at	400931	MIRLET7BHG	N	1.1764	Y	1.3561	N	1.2793
114990_at	114990	VASN	N	1.0843	Y	1.3544	Y	1.4551
23329_at	23329	TBC1D30	N	0.9831	Y	1.3526	Y	1.3086
8204_at	8204	NRIP1	N	1.0458	Y	1.3517	N	1.1508
79080_at	79080	CCDC86	N	1.0579	Y	1.3512	Y	1.3341
55534_at	55534	MAML3	N	1.0278	Y	1.3512	Y	1.3323
140706_at	140706	CCM2L	N	0.9793	Y	1.3512	Y	1.4856
7739_at	7739	ZNF185	N	0.9867	Y	1.351	N	1.2501
9755_at	9755	TBKBP1	N	0.9559	Y	1.351	Y	1.3041
55033_at	55033	FKBP14	N	1.1033	Y	1.3508	N	1.1769
55527_at	55527	FEM1A	Y	1.3195	Y	1.3495	N	1.2787
7464_at	7464	CORO2A	N	1.0804	Y	1.3495	Y	1.4731
4889_at	4889	NPY5R	N	0.9286	Y	1.3493	Y	1.315
55653_at	55653	BCAS4	N	1.0837	Y	1.3488	Y	1.3846
8871_at	8871	SYNJ2	N	1.0162	Y	1.3488	N	1.2714
131474_at	131474	CHCHD4	N	0.9995	Y	1.3487	Y	1.3742
29954_at	29954	POMT2	N	1.1047	Y	1.3482	N	1.2741
9188_at	9188	DDX21	N	1.0284	Y	1.3482	Y	1.318
93650_at	93650	ACPT	N	1.2472	Y	1.3478	Y	1.4896
55239_at	55239	OGFOD1	N	0.9948	Y	1.3471	N	1.2867
91860_at	91860	CALML4	N	1.2003	Y	1.3465	N	1.2589
29078_at	29078	NDUFAF4	N	0.9629	Y	1.3464	N	1.1902
11097_at	11097	NUPL2	N	1.0608	Y	1.3457	N	1.159
382_at	382	ARF6	N	1.0959	Y	1.3454	Y	1.3085
23286_at	23286	WWC1	N	1.0442	Y	1.3452	Y	1.408
140683_at	140683	BPIFA2	N	1.2764	Y	1.3448	Y	1.3602
26233_at	26233	FBXL6	N	1.1244	Y	1.3448	N	1.2561
1445_at	1445	CSK	N	1.0927	Y	1.3445	Y	1.3377
374920_at	374920	C19orf68	N	1.158	Y	1.3437	N	1.0564
10528_at	10528	NOP56	N	0.9963	Y	1.3434	N	1.2544
55646_at	55646	LYAR	N	1.0586	Y	1.3421	N	1.2391
9337_at	9337	CNOT8	N	1.028	Y	1.3421	N	1.2255
2220_at	2220	FCN2	N	1.0856	Y	1.3417	N	1.0727
857_at	857	CAV1	N	0.9262	Y	1.3404	N	1.1993
100129827_at	100129827	MRVI1-AS1	N	1.1061	Y	1.3389	Y	1.3285
595_at	595	CCND1	N	0.9673	Y	1.3386	N	1.2512
64798_at	64798	DEPTOR	N	0.9396	Y	1.3384	N	1.2787
57718_at	57718	PPP4R4	N	1.0907	Y	1.3376	N	1.1613
55922_at	55922	NKRF	N	1.1804	Y	1.3371	N	1.2968
3543_at	3543	IGLL1	N	1.1895	Y	1.3361	N	1.1584
677838_at	677838	SNORA61	N	1.0519	Y	1.336	N	1.2806
5686_at	5686	PSMA5	N	1.1826	Y	1.3355	N	1.0256
55759_at	55759	WDR12	N	1.1115	Y	1.3354	Y	1.4218
6621_at	6621	SNAPC4	N	1.0926	Y	1.335	N	1.271
57817_at	57817	HAMP	Y	1.3026	Y	1.3349	Y	1.4114
4256_at	4256	MGP	N	1.2137	Y	1.3346	N	1.06
404550_at	404550	C16orf74	N	0.9268	Y	1.3345	N	1.1572
7071_at	7071	KLF10	N	1.2869	Y	1.3341	N	1.2528
121642_at	121642	ALKBH2	N	1.0318	Y	1.3336	N	1.2687
51575_at	51575	ESF1	N	1.0995	Y	1.3329	N	1.1398
5334_at	5334	PLCL1	N	1.0046	Y	1.3329	N	1.2527
10940_at	10940	POP1	N	0.8862	Y	1.3329	N	1.2317
10457_at	10457	GPNMB	N	0.906	Y	1.3319	N	1.0019
2520_at	2520	GAST	N	1.276	Y	1.3318	N	1.0819
84946_at	84946	LTV1	N	1.0758	Y	1.3306	N	1.1801
2745_at	2745	GLRX	N	1.209	Y	1.3305	N	1.1244
339456_at	339456	TMEM52	N	1.2142	Y	1.3274	N	1.2505
284349_at	284349	ZNF283	Y	1.6299	Y	1.3261	N	1.1911
643246_at	643246	MAP1LC3B2	N	1.1424	Y	1.326	N	1.1044
9308_at	9308	CD83	N	1.045	Y	1.3255	Y	1.3252
5026_at	5026	P2RX5	N	0.9249	Y	1.3252	Y	1.5708
57178_at	57178	ZMIZ1	N	0.9976	Y	1.325	N	1.1862
525_at	525	ATP6V1B1	Y	1.3435	Y	1.3241	Y	1.3124
799_at	799	CALCR	N	1.0449	Y	1.3239	N	1.2167
22856_at	22856	CHSY1	N	1.0145	Y	1.3237	Y	1.3178
22981_at	22981	NINL	N	0.9808	Y	1.3237	N	1.2075
9123_at	9123	SLC16A3	N	1.054	Y	1.3228	Y	1.3791
245973_at	245973	ATP6V1C2	N	1.0213	Y	1.3214	N	1.2059
22822_at	22822	PHLDA1	N	0.9158	Y	1.3208	N	1.1942
92345_at	92345	NAF1	N	1.0495	Y	1.3196	N	1.1667
219833_at	219833	C11orf45	N	1.267	Y	1.319	N	1.2579
705_at	705	BYSL	N	0.8974	Y	1.319	N	1.2301
11031_at	11031	RAB31	N	1.012	Y	1.3189	N	1.2722
55356_at	55356	SLC22A15	N	1.0823	Y	1.3188	N	1.2097
7169_at	7169	TPM2	N	1.0329	Y	1.3182	N	1.2202
23082_at	23082	PPRC1	N	1.0668	Y	1.3181	Y	1.3046
54906_at	54906	FAM208B	N	1.0046	Y	1.3178	N	1.2098
10826_at	10826	FAXDC2	N	0.9568	Y	1.3174	N	1.2421
27128_at	27128	CYTH4	N	1.0415	Y	1.3171	N	1.1613
661_at	661	POLR3D	N	1.1425	Y	1.317	N	1.1827
1849_at	1849	DUSP7	N	1.084	Y	1.3168	Y	1.3014
79633_at	79633	FAT4	N	0.9686	Y	1.3162	N	1.1956
6432_at	6432	SRSF7	N	1.0323	Y	1.3161	N	1.1914
9533_at	9533	POLR1C	N	0.8992	Y	1.3161	N	1.2274
8800_at	8800	PEX11A	N	0.906	Y	1.316	Y	1.3193
2317_at	2317	FLNB	N	1.0191	Y	1.3156	N	1.246
253769_at	253769	WDR27	N	1.1521	Y	1.3149	N	1.2667
9508_at	9508	ADAMTS3	N	1.0312	Y	1.3147	N	1.0039
101929651_at	101929651	LINC01398	N	1.0877	Y	1.3146	Y	1.3031
6242_at	6242	RTKN	N	1.0162	Y	1.3141	Y	1.3541
65263_at	65263	PYCRL	N	1.1131	Y	1.314	Y	1.3537
55758_at	55758	RCOR3	N	1.2376	Y	1.3133	N	1.233
91947_at	91947	ARRDC4	N	1.0886	Y	1.3128	N	1.2439
7171_at	7171	TPM4	Y	1.3831	Y	1.3127	N	1.0173
399665_at	399665	FAM102A	N	1.0641	Y	1.312	Y	1.3274
10308_at	10308	ZNF267	N	1.1453	Y	1.3117	N	1.066
100130776_at	100130776	AGAP2-AS1	N	1.0757	Y	1.3114	N	1.2786
9792_at	9792	SERTAD2	N	1.2017	Y	1.3113	Y	1.4592
153443_at	153443	SRFBP1	N	1.1908	Y	1.3106	N	1.1006
114770_at	114770	PGLYRP2	Y	0.6827	Y	1.3101	Y	1.3153
6510_at	6510	SLC1A5	N	1.1109	Y	1.3089	N	1.2841
7064_at	7064	THOP1	N	1.1686	Y	1.3084	N	1.2322
85457_at	85457	CIPC	N	1.1407	Y	1.3084	N	1.2017
283596_at	283596	SNHG10	N	1.171	Y	1.3083	N	1.136
9536_at	9536	PTGES	N	0.9168	Y	1.3081	Y	1.4558
26207_at	26207	PITPNC1	N	1.0403	Y	1.3074	N	1.255
414332_at	414332	LCN10	Y	1.4433	Y	1.3071	N	1.2339
8420_at	8420	SNHG3	N	1.0902	Y	1.307	Y	1.3441
3104_at	3104	ZBTB48	N	1.2658	Y	1.3069	N	1.178
26780_at	26780	SNORA68	N	1.2484	Y	1.3069	Y	1.4075
1958_at	1958	EGR1	N	1.1023	Y	1.3067	N	1.0408
5570_at	5570	PKIB	N	1.1571	Y	1.3066	Y	1.3179
57558_at	57558	USP35	N	1.0133	Y	1.3058	Y	1.5448
27042_at	27042	DIEXF	N	0.9641	Y	1.3058	N	1.1422
57696_at	57696	DDX55	N	1.0096	Y	1.3055	N	1.2444
10199_at	10199	MPHOSPH10	N	1.1215	Y	1.3054	Y	1.3392
83874_at	83874	TBC1D10A	N	1.0206	Y	1.3053	N	1.1995
100128361_at	100128361	LOC100128361	N	1.1066	Y	1.3052	N	1.0992
146540_at	146540	ZNF785	N	1.2442	Y	1.3049	N	1.0932
6875_at	6875	TAF4B	N	1.0261	Y	1.3044	Y	1.3291
54931_at	54931	TRMT10C	N	1.0143	Y	1.3039	N	1.1598
10370_at	10370	CITED2	N	1.0344	Y	1.3038	N	1.242
344405_at	344405	PRORSD1P	Y	1.414	Y	1.303	N	1.2857
57688_at	57688	ZSWIM6	N	0.9856	Y	1.3025	N	1.166
401321_at	401321	LINC00997	N	1.1945	Y	1.3018	N	1.1803
203102_at	203102	ADAM32	N	1.1739	Y	1.3009	Y	1.3874
9957_at	9957	HS3ST1	N	0.9806	Y	1.3009	N	1.2186
6517_at	6517	SLC2A4	N	0.9463	Y	1.3009	N	0.9966
54627_at	54627	MAP10	N	1.2788	Y	1.3007	N	1.2631
390595_at	390595	UBAP1L	N	1.0374	Y	1.3004	N	1.219
9862_at	9862	MED24	N	0.9671	Y	1.3001	Y	1.4115
81035_at	81035	COLEC12	N	0.8651	Y	1.3001	N	1.2809
3965_at	3965	LGALS9	N	1.2643	Y	1.3	Y	1.3565
91355_at	91355	LRP5L	N	1.029	N	1.2999	Y	1.3073
60386_at	60386	SLC25A19	N	1.0024	N	1.2996	Y	1.3801
22870_at	22870	PPP6R1	N	1.0829	N	1.2994	N	1.1601
23761_at	23761	PISD	N	1.2784	N	1.2992	Y	1.5755
8013_at	8013	NR4A3	N	0.9841	N	1.2982	Y	1.3345
9159_at	9159	PCSK7	Y	1.3466	N	1.2975	Y	1.5026
54663_at	54663	WDR74	N	1.0683	N	1.2968	Y	1.3342
9214_at	9214	FCMR	N	0.9227	N	1.2958	N	1.2677
84306_at	84306	PDCD2L	N	1.0362	N	1.2956	Y	1.3344
101928205_at	101928205	LOC101928205	N	0.915	N	1.2936	N	1.1838
285382_at	285382	C3orf70	N	0.9738	N	1.2921	N	1.2132
11273_at	11273	ATXN2L	Y	1.4107	N	1.292	Y	1.3779
51239_at	51239	ANKRD39	N	1.2938	N	1.2908	N	1.2885
10794_at	10794	ZNF460	N	1.2425	N	1.2902	N	1.0485
55640_at	55640	FLVCR2	N	1.0355	N	1.2893	Y	1.3616
4234_at	4234	METTL1	N	1.0862	N	1.2891	Y	1.4443
90249_at	90249	UNC5A	N	1.0291	N	1.2884	Y	1.4084
58480_at	58480	RHOU	N	1.2699	N	1.2883	Y	1.563
84693_at	84693	MCEE	N	1.1821	N	1.2881	Y	1.3428
8614_at	8614	STC2	N	0.8722	N	1.288	N	1.2884
80205_at	80205	CHD9	N	0.9402	N	1.2878	N	1.1386
8797_at	8797	TNFRSF10A	N	0.8827	N	1.2875	Y	1.3283
57559_at	57559	STAMBPL1	N	1.257	N	1.2873	Y	1.3558
219623_at	219623	TMEM26	N	1.2034	N	1.2871	Y	1.3882
4782_at	4782	NFIC	N	1.0924	N	1.2871	Y	1.3105
376412_at	376412	RNF126P1	N	1.1286	N	1.2869	Y	1.9
9890_at	9890	LPPR4	N	1.0384	N	1.2855	Y	1.3263
23642_at	23642	SNHG1	N	1.0153	N	1.2847	N	1.2791
94121_at	94121	SYTL4	N	1.1632	N	1.2841	Y	1.386
8346_at	8346	HIST1H2BI	N	1.2113	N	1.2822	N	1.061
27090_at	27090	ST6GALNAC4	N	1.1933	N	1.2822	Y	1.3682
341640_at	341640	FREM2	N	1.0638	N	1.2821	N	1.1504
6461_at	6461	SHB	N	1.044	N	1.2821	Y	1.3813
10046_at	10046	MAMLD1	Y	0.7607	N	1.2819	N	1.2066
4286_at	4286	MITF	N	0.939	N	1.2802	Y	1.3275
23246_at	23246	BOP1	N	1.0827	N	1.2798	Y	1.3655
5580_at	5580	PRKCD	N	1.0528	N	1.2795	Y	1.418
53834_at	53834	FGFRL1	N	1.2487	N	1.2791	Y	1.4085
105371932_at	105371932	LOC105371932	N	1.1025	N	1.2785	N	0.8803
83853_at	83853	ROPN1L	N	0.9202	N	1.2785	N	1.1327
100506603_at	100506603	LOC100506603	Y	1.4185	N	1.2766	Y	1.5103
9368_at	9368	SLC9A3R1	N	0.9857	N	1.2762	N	1.2277
10318_at	10318	TNIP1	N	1.176	N	1.2758	Y	1.3366
3909_at	3909	LAMA3	N	0.9441	N	1.2741	Y	1.3253
11057_at	11057	ABHD2	N	1.026	N	1.2721	Y	1.3263
90381_at	90381	TICRR	N	1.1568	N	1.272	Y	1.3311
51537_at	51537	MTFP1	N	1.0318	N	1.2717	Y	1.304
56342_at	56342	PPAN	N	0.9999	N	1.2717	Y	1.3173
94122_at	94122	SYTL5	N	1.0413	N	1.2704	N	1.1221
728613_at	728613	LOC728613	N	1.2634	N	1.2693	N	1.2442
55698_at	55698	RADIL	N	1.1019	N	1.2681	Y	1.4345
10603_at	10603	SH2B2	N	1.1483	N	1.268	Y	1.3807
404093_at	404093	CUEDC1	N	0.9544	N	1.2679	N	1.2072
3099_at	3099	HK2	N	1.1315	N	1.2667	N	1.1504
7225_at	7225	TRPC6	N	1.0896	N	1.2666	N	1.2382
50515_at	50515	CHST11	N	1.0515	N	1.2666	Y	1.4574
9630_at	9630	GNA14	N	0.9674	N	1.2661	N	1.2602
25861_at	25861	DFNB31	N	1.1263	N	1.2656	Y	1.3382
26166_at	26166	RGS22	N	1.1987	N	1.2646	N	1.0824
51313_at	51313	FAM198B	N	0.9319	N	1.2639	N	1.0231
134353_at	134353	LSM11	N	1.122	N	1.2629	Y	1.3099
11187_at	11187	PKP3	N	1.0979	N	1.2627	Y	1.3607
6483_at	6483	ST3GAL2	N	1.0614	N	1.2625	Y	1.3491
9136_at	9136	RRP9	N	1.0685	N	1.262	N	1.1219
101928700_at	101928700	LOC101928700	N	0.9818	N	1.2611	N	1.0647
23555_at	23555	TSPAN15	N	1.0038	N	1.2606	N	1.2019
158506_at	158506	ZNF645	N	1.113	N	1.2601	Y	1.3997
84952_at	84952	CGNL1	N	0.9719	N	1.2597	N	1.1634
83879_at	83879	CDCA7	N	0.9465	N	1.259	N	1.264
81578_at	81578	COL21A1	N	1.0919	N	1.2576	N	1.1589
220004_at	220004	PPP1R32	N	1.0417	N	1.2567	N	1.244
85004_at	85004	RERG	N	1.0457	N	1.256	N	1.162
284756_at	284756	C20orf197	N	1.0927	N	1.2555	Y	1.3142
55219_at	55219	TMEM57	N	1.1326	N	1.2549	N	1.2098
6723_at	6723	SRM	N	1.0649	N	1.2544	N	1.2838
79862_at	79862	ZNF669	N	1.0208	N	1.2542	N	1.2705
144404_at	144404	TMEM120B	N	1.0751	N	1.2538	Y	1.3437
9071_at	9071	CLDN10	Y	0.7446	N	1.2538	N	1.098
85028_at	85028	SNHG12	N	1.011	N	1.2533	N	1.2372
6911_at	6911	TBX6	N	0.9086	N	1.2531	N	1.1671
83858_at	83858	ATAD3B	N	1.0701	N	1.2529	Y	1.3687
2316_at	2316	FLNA	N	1.204	N	1.2528	N	1.0655
641977_at	641977	SEPT7P2	N	1.1125	N	1.2524	N	1.1149
9466_at	9466	IL27RA	N	1.0767	N	1.2523	Y	1.4547
5265_at	5265	SERPINA1	N	1.1125	N	1.2522	Y	1.3473
57647_at	57647	DHX37	N	1.1116	N	1.2494	N	1.2628
84456_at	84456	L3MBTL3	N	0.9379	N	1.249	N	1.2284
8839_at	8839	WISP2	N	1.0003	N	1.2489	N	1.27
3491_at	3491	CYR61	N	0.9526	N	1.2489	N	1.1088
100499467_at	100499467	LINC00673	N	0.8794	N	1.2484	N	1.2244
54790_at	54790	TET2	N	1.1168	N	1.2474	N	1.184
724102_at	724102	SNHG4	Y	1.3043	N	1.2473	N	1.1214
4477_at	4477	MSMB	Y	1.3922	N	1.2471	N	1.2304
1122_at	1122	CHML	N	1.1693	N	1.2464	N	1.0923
463_at	463	ZFHX3	N	1.198	N	1.2457	N	1.165
54102_at	54102	CLIC6	N	0.9572	N	1.2456	N	1.2958
262_at	262	AMD1	N	1.0065	N	1.2421	Y	1.3124
55771_at	55771	PRR11	Y	1.4232	N	1.2417	N	1.1219
10785_at	10785	WDR4	N	1.1171	N	1.2414	N	1.2333
3458_at	3458	IFNG	Y	1.3725	N	1.2413	N	1.0544
6531_at	6531	SLC6A3	N	0.9627	N	1.2412	Y	1.4668
105379045_at	105379045	LOC105379045	N	1.047	N	1.241	Y	1.5284
9052_at	9052	GPRC5A	N	1.0911	N	1.2391	Y	1.4227
9322_at	9322	TRIP10	N	1.08	N	1.2386	N	1.154
64417_at	64417	C5orf28	N	1.0175	N	1.2376	N	1.0375
257000_at	257000	TINCR	N	1.0267	N	1.2372	Y	1.3008
6712_at	6712	SPTBN2	N	1.2964	N	1.237	N	1.2977
2537_at	2537	IFI6	N	1.2729	N	1.237	N	1.1586
28641_at	28641	TRAV40	N	1.2496	N	1.237	N	1.2068
3627_at	3627	CXCL10	N	0.8559	N	1.2358	N	1.2344
81_at	81	ACTN4	N	1.0625	N	1.2351	N	1.1668
1606_at	1606	DGKA	N	1.0504	N	1.2341	N	1.191
400940_at	400940	LOC400940	N	0.983	N	1.2326	N	0.948
100126793_at	100126793	GHRLOS	Y	1.3371	N	1.2318	N	1.2911
286437_at	286437	LOC286437	Y	1.4158	N	1.2312	N	1.0798
9480_at	9480	ONECUT2	N	1.0183	N	1.2311	N	1.1505
60598_at	60598	KCNK15	N	1.004	N	1.2308	Y	1.3094
84186_at	84186	ZCCHC7	N	1.1229	N	1.2305	N	1.1188
8416_at	8416	ANXA9	N	1.0693	N	1.2304	Y	1.3138
55213_at	55213	RCBTB1	N	0.9861	N	1.2303	N	1.0131
57484_at	57484	RNF150	N	1.0499	N	1.2299	Y	1.3264
23180_at	23180	RFTN1	N	1.1587	N	1.2286	Y	1.3846
100505676_at	100505676	RRS1-AS1	N	1.0813	N	1.2279	Y	1.4789
284656_at	284656	EPHA10	N	0.9812	N	1.2272	N	1.1174
10202_at	10202	DHRS2	N	0.9653	N	1.2265	N	1.057
79919_at	79919	C2orf54	N	0.9972	N	1.2261	N	1.0118
401233_at	401233	HTATSF1P2	Y	1.36	N	1.2254	N	0.9466
9531_at	9531	BAG3	N	1.0643	N	1.2252	Y	1.3087
83743_at	83743	GRWD1	N	1.0272	N	1.2252	N	1.1875
430_at	430	ASCL2	N	1.0819	N	1.2249	N	1.2251
10019_at	10019	SH2B3	Y	1.3158	N	1.2246	Y	1.5073
203562_at	203562	TMEM31	N	0.937	N	1.2242	N	0.9525
81615_at	81615	TMEM163	N	0.8978	N	1.2238	N	1.2727
6707_at	6707	SPRR3	N	1.0409	N	1.2234	N	1.2062
8548_at	8548	BLZF1	N	1.1302	N	1.2223	N	0.9024
2294_at	2294	FOXF1	N	0.8704	N	1.2222	N	1.0837
59271_at	59271	EVA1C	N	1.2346	N	1.2221	N	1.1851
10395_at	10395	DLC1	N	0.9368	N	1.2216	N	1.127
55224_at	55224	ETNK2	N	1.0497	N	1.2213	N	1.2862
58513_at	58513	EPS15L1	N	1.062	N	1.2209	N	1.2776
5791_at	5791	PTPRE	N	1.0542	N	1.2203	Y	1.3732
23108_at	23108	RAP1GAP2	N	1.2635	N	1.2196	Y	1.3335
23389_at	23389	MED13L	N	1.1017	N	1.219	N	1.1219
3381_at	3381	IBSP	Y	1.3382	N	1.2188	N	1.1492
374860_at	374860	ANKRD30B	N	1.1495	N	1.2183	N	1.0052
4884_at	4884	NPTX1	N	1.0714	N	1.2183	Y	1.3034
80764_at	80764	THAP7	N	1.1036	N	1.2173	N	1.1172
1645_at	1645	AKR1C1	N	1.2059	N	1.2172	N	1.0289
51559_at	51559	NT5DC3	N	1.1287	N	1.2167	N	1.2236
56172_at	56172	ANKH	N	0.9891	N	1.2167	Y	1.3334
26577_at	26577	PCOLCE2	N	1.1498	N	1.2161	Y	1.3682
1834_at	1834	DSPP	N	1.1269	N	1.2157	N	1.2504
968_at	968	CD68	N	0.9092	N	1.2154	Y	0.7648
1466_at	1466	CSRP2	N	1.09	N	1.2153	N	1.2341
283693_at	283693	ACTG1P17	N	1.0435	N	1.2153	Y	1.3387
79669_at	79669	C3orf52	N	1.1328	N	1.2151	N	1.2813
29088_at	29088	MRPL15	N	1.0057	N	1.2147	N	1.2032
64094_at	64094	SMOC2	N	1.2613	N	1.2145	N	1.2962
317761_at	317761	C14orf39	N	1.1697	N	1.2145	Y	1.3373
101928748_at	101928748	LOC101928748	N	0.8384	N	1.2145	N	0.9714
100293516_at	100293516	ZNF587B	N	1.179	N	1.2142	Y	1.324
115207_at	115207	KCTD12	N	1.0271	N	1.2137	Y	1.3094
729220_at	729220	FLJ45513	N	1.1593	N	1.213	Y	1.3694
51042_at	51042	ZNF593	N	1.0942	N	1.2129	Y	1.3226
147657_at	147657	ZNF480	N	1.0889	N	1.2108	N	1.0475
100288730_at	100288730	PAN3-AS1	N	1.1485	N	1.2105	N	0.887
9486_at	9486	CHST10	N	1.0735	N	1.21	Y	1.3557
7366_at	7366	UGT2B15	N	1.1197	N	1.2099	N	1.2747
898_at	898	CCNE1	N	1.1105	N	1.2099	N	1.2146
112817_at	112817	HOGA1	N	1.13	N	1.2094	Y	1.5168
158763_at	158763	ARHGAP36	N	0.9002	N	1.2093	N	1.0863
56944_at	56944	OLFML3	N	0.9554	N	1.2092	Y	1.3539
51092_at	51092	SIDT2	N	1.0234	N	1.2089	Y	1.309
25909_at	25909	AHCTF1	N	1.028	N	1.208	N	1.0328
388567_at	388567	ZNF749	N	1.1336	N	1.2071	N	1.1446
118980_at	118980	SFXN2	N	1.0306	N	1.2065	N	1.2137
284825_at	284825	LOC284825	N	1.1232	N	1.2055	Y	1.3257
23705_at	23705	CADM1	N	0.9514	N	1.2045	N	1.2209
9645_at	9645	MICAL2	N	1.0931	N	1.2043	N	1.2987
2963_at	2963	GTF2F2	N	1.1864	N	1.2028	N	0.9644
54549_at	54549	SDK2	N	1.1831	N	1.2019	N	1.2771
10999_at	10999	SLC27A4	N	1.1157	N	1.2016	N	1.2488
143282_at	143282	FGFBP3	Y	1.3868	N	1.2015	Y	1.3087
83786_at	83786	FRMD8	N	1.1109	N	1.2013	Y	1.3833
2081_at	2081	ERN1	N	0.9928	N	1.2007	N	0.9413
8676_at	8676	STX11	N	1.1543	N	1.2006	N	1.0429
284958_at	284958	NT5DC4	N	1.1368	N	1.2	N	1.1828
3623_at	3623	INHA	N	0.9652	N	1.1993	N	1.1833
22977_at	22977	AKR7A3	Y	1.309	N	1.1985	N	1.1897
6583_at	6583	SLC22A4	N	0.8349	N	1.1973	N	1.1132
60436_at	60436	TGIF2	N	0.9287	N	1.1966	Y	1.3
5307_at	5307	PITX1	N	1.0494	N	1.1964	Y	1.336
51083_at	51083	GAL	N	0.9923	N	1.1964	N	1.2963
10331_at	10331	B3GNT3	N	0.8547	N	1.1952	N	1.2493
4487_at	4487	MSX1	N	1.2564	N	1.1949	Y	1.3664
57140_at	57140	RNPEPL1	Y	1.3938	N	1.1948	N	1.1211
2869_at	2869	GRK5	N	0.9375	N	1.1929	Y	1.3378
153684_at	153684	LOC153684	N	0.9942	N	1.1928	N	1.0243
100131067_at	100131067	CKMT2-AS1	Y	1.3094	N	1.1923	N	1.0902
124930_at	124930	ANKRD13B	Y	1.5528	N	1.1921	Y	1.5791
119559_at	119559	SFXN4	N	1.0223	N	1.192	N	1.1578
101927210_at	101927210	LOC101927210	N	1.0214	N	1.192	N	1.0617
54811_at	54811	ZNF562	N	1.0148	N	1.192	N	1.1281
84376_at	84376	HOOK3	N	1.1409	N	1.1917	N	1.1521
117155_at	117155	CATSPER2	Y	0.704	N	1.1913	N	1.0148
2696_at	2696	GIPR	N	1.1209	N	1.1912	N	1.1686
101927769_at	101927769	LOC101927769	N	1.0194	N	1.1895	N	1.1309
157285_at	157285	SGK223	N	0.9644	N	1.1888	N	1.1093
9383_at	9383	TSIX	N	1.2702	N	1.1885	N	1.1604
23306_at	23306	NEMP1	N	1.0889	N	1.1879	N	1.1687
101929520_at	101929520	LINC00993	N	0.8171	N	1.1872	Y	1.3186
440104_at	440104	TMEM198B	N	1.1402	N	1.1871	Y	1.3061
687_at	687	KLF9	Y	1.4634	N	1.186	Y	1.3888
64073_at	64073	C19orf33	N	1.1111	N	1.1858	N	1.1241
1836_at	1836	SLC26A2	Y	1.3574	N	1.1854	Y	1.5411
55374_at	55374	TMCO6	N	1.067	N	1.1835	Y	1.3042
100128977_at	100128977	MAPT-AS1	N	1.0026	N	1.1832	Y	1.4074
100862680_at	100862680	LINC00507	N	1.2316	N	1.1831	N	1.1467
100101938_at	100101938	ANKRD26P3	N	1.0819	N	1.1821	N	1.2565
9633_at	9633	MTL5	N	1.0506	N	1.182	N	1.1011
55766_at	55766	H2AFJ	N	1.1021	N	1.1817	N	1.1365
6658_at	6658	SOX3	N	0.9438	N	1.1817	N	1.084
285830_at	285830	HLA-F-AS1	N	1.0834	N	1.1815	N	1.1068
81620_at	81620	CDT1	N	1.0692	N	1.1814	N	1.1494
1678_at	1678	TIMM8A	N	0.9285	N	1.181	N	1.1165
58508_at	58508	KMT2C	N	1.0023	N	1.18	N	1.0728
101926960_at	101926960	LOC101926960	N	1.1593	N	1.1797	N	0.9981
64135_at	64135	IFIH1	N	1.0762	N	1.1797	N	0.9164
10807_at	10807	SDCCAG3	N	0.9864	N	1.1789	N	1.2466
79667_at	79667	KLF3-AS1	N	1.2827	N	1.1781	N	1.0826
51806_at	51806	CALML5	N	1.2031	N	1.1776	N	1.1266
11098_at	11098	PRSS23	N	0.967	N	1.1776	N	1.1566
2274_at	2274	FHL2	N	0.9928	N	1.1771	N	1.1258
7866_at	7866	IFRD2	N	1.0237	N	1.1769	N	1.2484
146760_at	146760	RTN4RL1	N	1.2888	N	1.1768	Y	1.3349
7263_at	7263	TST	N	0.9974	N	1.1767	N	1.1309
100506469_at	100506469	TMEM147-AS1	N	1.0283	N	1.176	N	1.1991
84988_at	84988	PPP1R16A	N	1.1292	N	1.1755	N	1.117
10538_at	10538	BATF	N	1.1576	N	1.1754	Y	1.3987
4860_at	4860	PNP	N	0.9324	N	1.1745	N	1.1654
89890_at	89890	KBTBD6	N	1.0657	N	1.1739	N	1.0873
23322_at	23322	RPGRIP1L	N	1.1884	N	1.171	N	1.0122
4016_at	4016	LOXL1	N	0.9946	N	1.1706	N	1.0968
1384_at	1384	CRAT	N	1.1631	N	1.1698	N	1.2888
100507267_at	100507267	LINC01187	N	0.9524	N	1.1698	N	1.1328
23400_at	23400	ATP13A2	N	1.0498	N	1.1693	N	1.266
79084_at	79084	WDR77	N	1.1165	N	1.1684	N	1.227
200407_at	200407	CREG2	Y	1.4318	N	1.168	Y	1.3747
400798_at	400798	C1orf220	Y	1.3201	N	1.1676	N	1.2303
5272_at	5272	SERPINB9	N	0.917	N	1.1676	Y	1.3575
643314_at	643314	KIAA0754	N	1.0103	N	1.167	N	1.178
10974_at	10974	ADIRF	N	1.085	N	1.1652	N	1.0085
79711_at	79711	IPO4	N	0.9304	N	1.1646	N	1.0378
23524_at	23524	SRRM2	N	1.1178	N	1.1644	N	1.0771
2648_at	2648	KAT2A	N	1.1632	N	1.1632	N	1.2276
164091_at	164091	PAQR7	N	1.1896	N	1.1619	N	1.2587
29988_at	29988	SLC2A8	N	0.9161	N	1.1617	N	1.1704
2289_at	2289	FKBP5	N	1.2121	N	1.1616	N	1.2876
8351_at	8351	HIST1H3D	Y	1.3042	N	1.161	N	0.9328
105373764_at	105373764	LOC105373764	N	1.1706	N	1.1601	Y	1.308
11177_at	11177	BAZ1A	N	1.0524	N	1.1595	N	1.087
1195_at	1195	CLK1	N	1.1784	N	1.1592	N	1.0133
1733_at	1733	DIO1	N	1.1189	N	1.158	N	1.1124
219749_at	219749	ZNF25	N	1.2695	N	1.1577	N	0.9735
6101_at	6101	RP1	N	1.0564	N	1.1574	Y	1.392
55336_at	55336	FBXL8	N	0.9699	N	1.1572	N	0.8628
317671_at	317671	RFESD	N	1.0944	N	1.1571	N	1.1599
134728_at	134728	IRAK1BP1	N	1.1699	N	1.1567	N	1.0228
388403_at	388403	YPEL2	N	0.9468	N	1.1551	N	1.0817
2717_at	2717	GLA	N	1.043	N	1.1547	N	1.1948
9091_at	9091	PIGQ	N	1.2458	N	1.1542	Y	1.3237
27340_at	27340	UTP20	N	0.9179	N	1.154	Y	1.3679
80035_at	80035	ANP32A-IT1	N	1.1346	N	1.1539	N	1.0449
145474_at	145474	LOC145474	Y	1.445	N	1.1532	N	1.1692
145264_at	145264	SERPINA12	N	1.0634	N	1.1528	N	1.0995
116064_at	116064	LRRC58	N	1.0215	N	1.1526	N	1.1116
115992_at	115992	RNF166	N	1.1344	N	1.1517	N	1.208
339977_at	339977	LRRC66	N	1.0676	N	1.1515	N	1.2248
155465_at	155465	AGR3	N	1.0699	N	1.1507	N	1.0226
84701_at	84701	COX4I2	N	1.1852	N	1.1503	Y	1.3764
114803_at	114803	MYSM1	N	1.2305	N	1.1501	N	1.0632
23239_at	23239	PHLPP1	N	1.2824	N	1.15	N	1.0594
8968_at	8968	HIST1H3F	N	0.9624	N	1.15	Y	0.7315
2568_at	2568	GABRP	N	0.8475	N	1.15	N	1.222
9603_at	9603	NFE2L3	Y	1.4911	N	1.1497	N	1.1783
90784_at	90784	LOC90784	N	1.0829	N	1.1497	N	1.2157
57458_at	57458	TMCC3	N	0.8631	N	1.1493	N	1.1429
2862_at	2862	MLNR	N	0.7924	N	1.1485	N	0.9233
9882_at	9882	TBC1D4	N	0.9848	N	1.1482	N	1.1326
963_at	963	CD53	N	0.9999	N	1.148	N	1.0738
345557_at	345557	PLCXD3	N	1.2126	N	1.1478	N	1.1146
101927587_at	101927587	LOC101927587	N	1.1546	N	1.1478	Y	1.3473
4318_at	4318	MMP9	N	1.0686	N	1.1478	N	1.1905
57546_at	57546	PDP2	N	1.0426	N	1.1475	N	1.1392
3697_at	3697	ITIH1	N	1.1239	N	1.1474	Y	1.3515
2731_at	2731	GLDC	N	0.7785	N	1.1469	Y	1.327
654790_at	654790	PCP4L1	N	1.1532	N	1.1466	N	1.1463
57217_at	57217	TTC7A	N	1.0596	N	1.1462	N	1.1814
23590_at	23590	PDSS1	N	1.1009	N	1.1461	N	1.1488
23499_at	23499	MACF1	N	0.9385	N	1.1461	N	1.0998
25902_at	25902	MTHFD1L	N	1.0562	N	1.1458	N	1.192
121952_at	121952	METTL21EP	N	0.9255	N	1.1453	N	0.9303
57513_at	57513	CASKIN2	N	0.9735	N	1.1448	N	1.11
60437_at	60437	CDH26	N	0.8804	N	1.1446	N	1.069
127579_at	127579	DCST2	Y	1.3366	N	1.1442	N	1.2015
11007_at	11007	CCDC85B	N	1.0836	N	1.1437	N	1.057
79085_at	79085	SLC25A23	Y	0.7401	N	1.1433	N	0.987
3215_at	3215	HOXB5	N	0.7838	N	1.1429	N	0.9976
26046_at	26046	LTN1	N	1.0364	N	1.1422	N	0.8639
10197_at	10197	PSME3	N	1.0111	N	1.1422	N	1.1306
84657_at	84657	LINC00852	N	1.2947	N	1.1419	Y	1.3776
51191_at	51191	HERC5	Y	1.4188	N	1.1418	N	1.0718
56915_at	56915	EXOSC5	N	1.0266	N	1.1418	N	1.0872
9723_at	9723	SEMA3E	N	0.9997	N	1.1417	N	0.898
9196_at	9196	KCNAB3	N	1.0259	N	1.1406	N	1.0141
79077_at	79077	DCTPP1	N	1.0711	N	1.1404	N	1.1228
4938_at	4938	OAS1	N	1.1893	N	1.1396	N	0.8253
2030_at	2030	SLC29A1	N	0.9151	N	1.1391	N	1.2114
57393_at	57393	TMEM27	Y	1.3796	N	1.1387	N	0.9105
338440_at	338440	ANO9	N	1.1519	N	1.1383	Y	1.3025
149371_at	149371	EXOC8	N	1.1403	N	1.138	N	0.9996
1953_at	1953	MEGF6	N	1.0808	N	1.138	N	1.1788
8318_at	8318	CDC45	N	1.136	N	1.1355	N	1.1142
3673_at	3673	ITGA2	N	1.0321	N	1.1354	N	1.0505
402778_at	402778	IFITM10	N	1.0183	N	1.1354	N	1.1675
1509_at	1509	CTSD	N	1.0576	N	1.1344	N	1.1951
55954_at	55954	ZMAT5	N	1.127	N	1.134	N	1.0777
200916_at	200916	RPL22L1	N	1.0243	N	1.134	N	1.0144
284408_at	284408	ZNF790-AS1	N	1.2851	N	1.1332	N	1.0979
728568_at	728568	C12orf73	N	0.9856	N	1.1329	N	1.0466
143458_at	143458	LDLRAD3	N	1.0999	N	1.1328	N	1.1607
10056_at	10056	FARSB	N	1.0249	N	1.1327	N	1.1433
85481_at	85481	PSKH2	N	0.9282	N	1.132	N	1.1994
55609_at	55609	ZNF280C	N	1.0215	N	1.1319	N	0.9727
253461_at	253461	ZBTB38	N	0.9358	N	1.1319	N	1.106
9584_at	9584	RBM39	N	1.1401	N	1.1316	N	1.0383
666_at	666	BOK	N	1.134	N	1.1309	N	1.1509
54726_at	54726	OTUD4	N	0.8828	N	1.1308	N	1.1385
283377_at	283377	SPRYD4	N	1.1663	N	1.1305	N	1.1731
80117_at	80117	ARL14	N	0.9484	N	1.1302	N	0.9446
51202_at	51202	DDX47	N	0.9289	N	1.1302	N	1.1707
27250_at	27250	PDCD4	N	0.9752	N	1.129	N	0.9753
158830_at	158830	CXorf65	N	0.8082	N	1.1287	N	1.1399
100996634_at	100996634	LOC100996634	N	0.9991	N	1.128	N	1.0524
2738_at	2738	GLI4	N	1.0983	N	1.1275	N	1.0739
9935_at	9935	MAFB	Y	1.5675	N	1.1272	Y	1.5965
101928476_at	101928476	LOC101928476	N	0.9422	N	1.1267	N	1.2944
30820_at	30820	KCNIP1	N	1.1658	N	1.1266	Y	1.5788
27434_at	27434	POLM	N	0.9881	N	1.1264	N	1.0801
29984_at	29984	RHOD	N	0.9734	N	1.1254	N	1.2241
420_at	420	ART4	N	1.0735	N	1.1253	N	1.235
1503_at	1503	CTPS1	N	0.9463	N	1.1252	N	1.0758
130940_at	130940	CCDC148	N	1.2849	N	1.1244	N	0.8856
348654_at	348654	GEN1	N	1.261	N	1.1244	N	0.9721
8788_at	8788	DLK1	N	0.8739	N	1.1243	N	0.9785
22858_at	22858	ICK	N	0.9864	N	1.1242	N	0.8483
100873954_at	100873954	SNRK-AS1	N	1.213	N	1.1238	N	1.1494
744_at	744	MPPED2	N	0.9704	N	1.1231	N	1.0616
3592_at	3592	IL12A	Y	1.3987	N	1.1228	Y	1.6553
170960_at	170960	ZNF721	N	1.2065	N	1.1225	N	0.9478
11248_at	11248	NXPH3	N	0.9348	N	1.1225	N	1.0511
79269_at	79269	DCAF10	N	1.049	N	1.122	N	1.0292
100272228_at	100272228	LINC00894	N	1.2099	N	1.1214	N	0.8639
126382_at	126382	NR2C2AP	N	1.0818	N	1.1212	N	1.2564
57493_at	57493	HEG1	N	1.0866	N	1.1207	Y	1.3402
7175_at	7175	TPR	N	1.0949	N	1.1204	N	1.0172
9953_at	9953	HS3ST3B1	N	0.8396	N	1.1195	N	1.1735
23015_at	23015	GOLGA8A	N	1.2571	N	1.1192	N	1.0407
10164_at	10164	CHST4	N	1.0378	N	1.1192	Y	1.3955
8552_at	8552	INE1	N	1.1889	N	1.1184	N	0.9811
305_at	305	ANXA2P3	N	1.0419	N	1.1182	N	0.9297
1984_at	1984	EIF5A	N	1.1182	N	1.1181	N	1.1477
54508_at	54508	EPB41L4A-AS2	Y	1.3399	N	1.118	N	0.9813
7503_at	7503	XIST	N	1.1112	N	1.1179	N	1.0956
3798_at	3798	KIF5A	N	1.1068	N	1.1179	N	1.2782
83867_at	83867	TTTY12	N	0.9397	N	1.1176	N	1.1376
23195_at	23195	MDN1	N	0.9957	N	1.1172	N	1.1055
27152_at	27152	INTU	Y	1.3473	N	1.117	N	0.9973
64928_at	64928	MRPL14	N	1.0579	N	1.1168	N	1.1428
55225_at	55225	RAVER2	N	1.2093	N	1.1161	N	1.0324
7224_at	7224	TRPC5	Y	1.3459	N	1.1159	N	1.1639
8358_at	8358	HIST1H3B	N	1.256	N	1.1158	N	0.9685
100130557_at	100130557	NFYC-AS1	Y	1.3402	N	1.1157	N	1.0606
4036_at	4036	LRP2	N	0.8591	N	1.1154	N	1.2413
84305_at	84305	WIBG	N	1.0165	N	1.115	N	1.1924
105375355_at	105375355	LOC105375355	N	1.0315	N	1.1148	Y	1.3156
8636_at	8636	SSNA1	N	1.0677	N	1.1147	N	1.0355
8624_at	8624	PSMG1	N	1.0571	N	1.1146	N	1.0288
9015_at	9015	TAF1A	N	1.2808	N	1.1144	N	0.9443
9986_at	9986	RCE1	N	0.9723	N	1.1142	N	1.0248
7582_at	7582	ZNF33B	N	1.146	N	1.1141	N	0.8886
146227_at	146227	BEAN1	N	0.9014	N	1.1138	N	0.886
8925_at	8925	HERC1	N	1.1124	N	1.1137	N	1.1021
246269_at	246269	LACE1	N	1.0215	N	1.1135	N	0.9973
3556_at	3556	IL1RAP	Y	1.3142	N	1.1125	N	1.0127
11091_at	11091	WDR5	N	1.0266	N	1.1122	N	1.1777
101927455_at	101927455	TMEM108-AS1	N	0.8969	N	1.112	N	0.9781
54799_at	54799	MBTD1	N	1.1753	N	1.1116	N	0.9277
1544_at	1544	CYP1A2	N	0.9787	N	1.1115	N	1.0579
79674_at	79674	VEPH1	N	1.0829	N	1.111	N	1.1811
148113_at	148113	CILP2	N	1.0781	N	1.1105	N	1.2877
116349_at	116349	EXOC3-AS1	Y	1.3171	N	1.1104	N	1.0235
5338_at	5338	PLD2	N	1.0176	N	1.1097	N	1.043
102724156_at	102724156	LOC102724156	N	1.2124	N	1.1096	N	1.0072
55806_at	55806	HR	N	0.985	N	1.109	N	1.0903
3801_at	3801	KIFC3	N	1.0866	N	1.1087	N	1.0195
93185_at	93185	IGSF8	N	1.0055	N	1.1086	N	1.0773
2355_at	2355	FOSL2	N	1.1129	N	1.1075	N	1.0978
2938_at	2938	GSTA1	N	1.1597	N	1.1072	N	1.1311
85397_at	85397	RGS8	N	1.0768	N	1.1072	Y	1.3527
10381_at	10381	TUBB3	N	1.2271	N	1.107	N	1.0633
253650_at	253650	ANKRD18A	Y	1.3768	N	1.1067	Y	1.8003
375190_at	375190	FAM228B	N	1.1669	N	1.1065	N	0.9649
10917_at	10917	BTNL3	N	0.8935	N	1.1064	N	1.1035
7587_at	7587	ZNF37A	N	1.0285	N	1.1063	N	1.0624
28989_at	28989	NTMT1	N	1.0297	N	1.1061	N	1.0785
390980_at	390980	ZNF805	N	1.0401	N	1.1059	N	1.0863
401097_at	401097	C3orf80	N	1.1282	N	1.1057	N	0.9476
124245_at	124245	ZC3H18	N	1.0233	N	1.1051	N	1.1136
105375105_at	105375105	LOC105375105	N	0.9877	N	1.1051	N	1.0499
100852409_at	100852409	NEGR1-IT1	N	1.0838	N	1.1048	N	1.141
5539_at	5539	PPY	N	0.9168	N	1.1046	N	1.1245
5121_at	5121	PCP4	N	0.9352	N	1.1043	N	0.9356
101241892_at	101241892	NPTN-IT1	N	1.1289	N	1.1034	N	1.0746
54976_at	54976	C20orf27	N	1.0471	N	1.1032	N	1.1028
51524_at	51524	TMEM138	N	1.0125	N	1.1031	N	1.1634
124923_at	124923	SGK494	N	1.1337	N	1.1029	N	1.1071
3026_at	3026	HABP2	N	0.8563	N	1.1027	N	0.9805
100129597_at	100129597	LINC00462	N	0.9009	N	1.1025	N	0.8988
3560_at	3560	IL2RB	N	0.9241	N	1.1024	N	0.9948
4253_at	4253	CTAGE5	N	1.2274	N	1.1021	N	1.0286
6549_at	6549	SLC9A2	N	1.0323	N	1.1021	N	1.1048
100505929_at	100505929	LINC01549	N	1.1443	N	1.102	Y	1.3029
112616_at	112616	CMTM7	N	1.0428	N	1.1015	Y	1.5202
23426_at	23426	GRIP1	N	1.1179	N	1.1014	N	0.9998
81792_at	81792	ADAMTS12	N	0.9215	N	1.1014	N	1.1232
7097_at	7097	TLR2	N	0.9887	N	1.1012	N	1.0789
84629_at	84629	TNRC18	N	1.1561	N	1.1008	N	0.9655
4335_at	4335	MNT	N	1.1238	N	1.1007	N	1.0669
9906_at	9906	SLC35E2	N	1.2591	N	1.1006	N	1.2421
401588_at	401588	ZNF674-AS1	N	1.2153	N	1.1006	N	0.9502
168451_at	168451	THAP5	Y	1.3256	N	1.1002	N	0.9274
102724699_at	102724699	LOC102724699	N	0.8435	N	1.0997	N	1.1732
27091_at	27091	CACNG5	N	0.948	N	1.0996	N	1.0014
3429_at	3429	IFI27	Y	1.3301	N	1.0995	N	1.037
10302_at	10302	SNAPC5	N	1.0345	N	1.0994	N	0.9915
81890_at	81890	QTRT1	N	1.0959	N	1.0992	N	1.1379
8364_at	8364	HIST1H4C	N	1.0722	N	1.0992	N	1.112
55352_at	55352	COPRS	N	0.9941	N	1.0985	N	1.1017
398_at	398	ARHGDIG	N	1.0796	N	1.0983	Y	1.3066
100128292_at	100128292	DLG5-AS1	N	1.0955	N	1.0979	N	1.1824
23405_at	23405	DICER1	N	0.9675	N	1.0971	N	1.0197
114788_at	114788	CSMD3	N	1.1548	N	1.097	N	0.9498
9479_at	9479	MAPK8IP1	N	0.8978	N	1.097	N	0.904
151534_at	151534	LBX2-AS1	N	0.9593	N	1.0969	N	1.1615
51659_at	51659	GINS2	N	1.0803	N	1.0968	N	1.0661
84315_at	84315	MON1A	N	1.0448	N	1.0967	Y	1.3337
79586_at	79586	CHPF	N	1.0901	N	1.0966	N	1.0882
6942_at	6942	TCF20	N	1.0177	N	1.0965	N	1.1158
23640_at	23640	HSPBP1	N	1.0073	N	1.0962	N	1.0687
10436_at	10436	EMG1	N	0.9916	N	1.0962	N	1.0919
23036_at	23036	ZNF292	N	1.2602	N	1.0956	N	0.9395
338657_at	338657	CCDC84	N	1.2759	N	1.0951	N	1.0029
339768_at	339768	ESPNL	N	1.054	N	1.0946	N	1.2015
135948_at	135948	OR2F2	N	0.8372	N	1.0941	N	1.0949
7581_at	7581	ZNF33A	N	1.2267	N	1.0936	N	0.9881
29104_at	29104	N6AMT1	N	1.1127	N	1.0935	N	1.074
100507303_at	100507303	SNHG19	N	1.0508	N	1.0935	N	0.9922
401261_at	401261	LOC401261	Y	1.3706	N	1.0934	N	1.1104
56931_at	56931	DUS3L	N	1.2434	N	1.0934	Y	1.3693
18_at	18	ABAT	N	0.972	N	1.0933	N	0.9531
26873_at	26873	OPLAH	N	1.2358	N	1.0931	N	1.0277
90378_at	90378	SAMD1	N	1.2967	N	1.093	Y	1.3014
55602_at	55602	CDKN2AIP	N	0.9056	N	1.0929	N	0.939
55137_at	55137	FIGN	N	1.2687	N	1.0927	N	1.0749
84967_at	84967	LSM10	N	0.9752	N	1.0923	N	1.0184
284098_at	284098	PIGW	N	1.0015	N	1.0919	N	1.0517
23269_at	23269	MGA	N	0.9792	N	1.0918	N	1.0675
9454_at	9454	HOMER3	N	1.068	N	1.0909	N	1.1463
26338_at	26338	OR5L2	N	1.0125	N	1.0903	N	1.1547
101927934_at	101927934	LOC101927934	N	1.1607	N	1.0897	Y	1.3998
9625_at	9625	AATK	N	1.1506	N	1.0895	Y	1.3268
949_at	949	SCARB1	N	1.0011	N	1.0895	N	1.2487
26973_at	26973	CHORDC1	N	0.8592	N	1.0895	N	0.9657
126070_at	126070	ZNF440	N	1.1085	N	1.089	N	1.0496
6280_at	6280	S100A9	N	0.9557	N	1.089	N	1.0453
51629_at	51629	SLC25A39	N	1.1348	N	1.0888	N	1.1676
440275_at	440275	EIF2AK4	N	1.2848	N	1.0887	N	1.0182
152586_at	152586	MGAT4D	Y	1.3142	N	1.0886	Y	1.665
6182_at	6182	MRPL12	N	1.0537	N	1.0886	N	1.2135
51729_at	51729	WBP11	N	0.9628	N	1.0886	N	1.0738
79019_at	79019	CENPM	N	1.1323	N	1.0885	N	1.0955
6566_at	6566	SLC16A1	N	1.1344	N	1.0877	N	1.1424
11228_at	11228	RASSF8	N	1.0499	N	1.0872	N	0.7862
23250_at	23250	ATP11A	N	1.0462	N	1.0872	Y	1.3081
7003_at	7003	TEAD1	N	1.0658	N	1.0869	N	1.0305
11045_at	11045	UPK1A	N	0.8557	N	1.0869	N	1.0085
3853_at	3853	KRT6A	N	1.1415	N	1.0866	N	1.0154
378938_at	378938	MALAT1	N	1.1285	N	1.0866	N	1.0483
221749_at	221749	PXDC1	N	0.8042	N	1.0866	N	1.0076
8270_at	8270	LAGE3	N	0.9828	N	1.0865	N	1.0267
151011_at	151011	SEPT10	N	1.1112	N	1.0863	N	0.9513
197320_at	197320	ZNF778	N	0.9697	N	1.0857	N	1.1162
100507577_at	100507577	LOC100507577	N	0.9114	N	1.0855	N	0.9694
101929582_at	101929582	LINC01241	N	0.9814	N	1.0854	Y	1.3186
56052_at	56052	ALG1	N	1.2449	N	1.0853	N	0.9548
60494_at	60494	CCDC81	N	0.9083	N	1.0851	Y	1.3157
400713_at	400713	ZNF880	N	1.1507	N	1.085	N	1.1014
64714_at	64714	PDIA2	N	0.9776	N	1.0847	Y	1.4231
282616_at	282616	IFNL2	N	0.9105	N	1.0846	N	1.054
12_at	12	SERPINA3	N	1.0334	N	1.0844	N	1.2117
79885_at	79885	HDAC11	N	0.9397	N	1.0843	N	1.2363
339665_at	339665	SLC35E4	N	1.0429	N	1.0842	Y	1.3431
100506680_at	100506680	SACS-AS1	N	1.1334	N	1.0836	Y	1.4264
249_at	249	ALPL	N	1.0932	N	1.0834	N	1.0784
54212_at	54212	SNTG1	N	0.9558	N	1.083	N	0.9643
51380_at	51380	CSAD	N	1.1734	N	1.0825	N	1.0291
440348_at	440348	NPIPB15	N	0.9288	N	1.0825	N	1.114
79581_at	79581	SLC52A2	N	1.0741	N	1.0823	N	1.1099
79679_at	79679	VTCN1	N	1.2553	N	1.0819	N	1.0853
8877_at	8877	SPHK1	N	1.0225	N	1.0817	N	1.1951
170692_at	170692	ADAMTS18	N	0.9061	N	1.081	N	1.0959
2116_at	2116	ETV2	Y	1.4923	N	1.0809	N	1.0688
10726_at	10726	NUDC	N	0.9941	N	1.0805	N	0.9824
6573_at	6573	SLC19A1	N	0.9833	N	1.0805	N	1.2003
6820_at	6820	SULT2B1	N	0.7916	N	1.0803	N	1.0168
23215_at	23215	PRRC2C	N	1.026	N	1.0802	N	0.9737
404744_at	404744	NPSR1-AS1	Y	0.7525	N	1.0801	N	0.9641
10195_at	10195	ALG3	N	0.8806	N	1.08	N	1.1389
339559_at	339559	ZFP69	N	1.23	N	1.0796	N	1.0171
3786_at	3786	KCNQ3	N	0.9784	N	1.0796	N	1.2069
643988_at	643988	C1orf233	N	1.0269	N	1.0788	N	1.1124
102723661_at	102723661	LOC102723661	Y	0.742	N	1.0787	N	0.9429
147929_at	147929	ZNF565	N	0.9336	N	1.0778	N	0.9794
7586_at	7586	ZKSCAN1	N	1.0056	N	1.0777	N	1.0613
728606_at	728606	PCAT18	N	1.0865	N	1.0775	N	0.9994
91869_at	91869	RFT1	N	0.9994	N	1.0775	N	1.1569
1663_at	1663	DDX11	N	1.0787	N	1.0772	N	1.0973
81928_at	81928	CABLES2	N	0.9838	N	1.077	N	1.0762
6884_at	6884	TAF13	N	1.1876	N	1.0767	N	0.9218
776_at	776	CACNA1D	N	1.0396	N	1.0766	N	1.0616
2585_at	2585	GALK2	N	1.0564	N	1.0765	N	0.9229
5496_at	5496	PPM1G	N	1.0874	N	1.0764	N	1.1501
126231_at	126231	ZNF573	N	1.0554	N	1.0764	N	0.8696
94059_at	94059	LENG9	N	1.0392	N	1.0762	N	1.1273
160851_at	160851	DGKH	N	1.1538	N	1.076	N	1.1078
10253_at	10253	SPRY2	N	0.8785	N	1.0759	N	1.0739
79033_at	79033	ERI3	N	1.0624	N	1.0758	N	1.1754
56241_at	56241	SUSD2	N	1.0207	N	1.0758	N	1.0315
55345_at	55345	ZGRF1	N	1.1709	N	1.0756	N	0.896
100131998_at	100131998	RRN3P3	N	1.1384	N	1.0754	N	0.9844
29123_at	29123	ANKRD11	N	1.029	N	1.0754	N	1.08
56660_at	56660	KCNK12	Y	1.3985	N	1.0753	Y	1.312
3709_at	3709	ITPR2	N	1.2183	N	1.0748	N	1.0261
65065_at	65065	NBEAL1	N	1.1851	N	1.0744	N	0.9266
56114_at	56114	PCDHGA1	N	1.1679	N	1.0743	N	0.7946
135154_at	135154	SDHAF4	N	1.127	N	1.0743	N	0.8472
79444_at	79444	BIRC7	N	1.1017	N	1.0743	N	0.9229
148645_at	148645	LINC00337	N	0.8609	N	1.0743	N	1.0027
100507117_at	100507117	ASAP1-IT2	N	0.9832	N	1.074	N	1.092
11151_at	11151	CORO1A	N	1.1483	N	1.0736	N	1.0546
55056_at	55056	FLJ10038	N	1.1075	N	1.0734	N	0.9535
221122_at	221122	LOC221122	N	1.0239	N	1.0734	N	1.1829
64421_at	64421	DCLRE1C	N	1.1407	N	1.0728	N	0.9982
101927117_at	101927117	PLCG1-AS1	N	1.2451	N	1.0727	N	1.0666
619343_at	619343	ERICH1-AS1	N	1.0771	N	1.0723	N	1.0406
29901_at	29901	SAC3D1	N	1.0904	N	1.0721	N	1.1221
9321_at	9321	TRIP11	N	1.0522	N	1.0719	N	0.9186
1523_at	1523	CUX1	N	1.0487	N	1.0719	N	1.0425
100131366_at	100131366	LINC00605	N	0.9502	N	1.0719	Y	1.4382
202243_at	202243	CCDC125	N	0.9485	N	1.0718	N	1.006
284361_at	284361	EMC10	N	1.0594	N	1.0716	N	1.1172
63924_at	63924	CIDEC	N	1.0882	N	1.0715	N	0.9781
4233_at	4233	MET	N	1.0267	N	1.0709	N	1.0272
80176_at	80176	SPSB1	N	1.0223	N	1.0703	Y	1.3489
10186_at	10186	LHFP	N	1.0706	N	1.0698	N	0.974
2207_at	2207	FCER1G	N	1.1145	N	1.0697	N	1.2742
6789_at	6789	STK4	N	1.1027	N	1.0692	N	0.978
51626_at	51626	DYNC2LI1	N	1.1628	N	1.0688	N	0.8844
5187_at	5187	PER1	Y	1.6161	N	1.0687	Y	1.3743
10379_at	10379	IRF9	N	1.16	N	1.0687	N	0.9957
54495_at	54495	TMX3	N	1.0825	N	1.0686	N	0.9981
84612_at	84612	PARD6B	N	1.075	N	1.0686	N	1.0662
8974_at	8974	P4HA2	N	0.9256	N	1.0685	N	1.0609
6695_at	6695	SPOCK1	N	1.0869	N	1.0684	N	1.0697
10406_at	10406	WFDC2	N	0.9059	N	1.068	N	1.0628
84221_at	84221	SPATC1L	N	1.2409	N	1.0678	N	1.2188
5104_at	5104	SERPINA5	N	0.9335	N	1.0677	N	1.1458
54981_at	54981	NMRK1	N	0.9318	N	1.0677	N	1.0337
5905_at	5905	RANGAP1	N	1.0214	N	1.0676	N	1.1673
4586_at	4586	MUC5AC	N	1.1092	N	1.0668	N	1.0827
55783_at	55783	CMTR2	N	1.2102	N	1.0661	N	0.9027
55814_at	55814	BDP1	N	1.0326	N	1.066	N	1.0831
5100_at	5100	PCDH8	N	1.0749	N	1.0658	N	0.9583
84319_at	84319	CMSS1	N	1.0954	N	1.0656	N	1.0106
145482_at	145482	PTGR2	N	1.0944	N	1.0654	N	0.8958
338872_at	338872	C1QTNF9	N	0.9187	N	1.0654	N	1.0615
151195_at	151195	CCNYL1	N	1.0178	N	1.0651	N	0.9957
51050_at	51050	PI15	N	1.1133	N	1.065	Y	1.3436
153241_at	153241	CEP120	Y	1.3827	N	1.0649	N	0.996
100129654_at	100129654	TCF24	N	1.0151	N	1.0649	N	0.8211
54629_at	54629	FAM63B	N	1.1241	N	1.0648	N	0.9345
60312_at	60312	AFAP1	N	1.0547	N	1.0639	N	0.8243
767_at	767	CA8	N	1.1821	N	1.0638	N	0.9901
79608_at	79608	RIC3	N	1.2052	N	1.0636	N	1.2858
2195_at	2195	FAT1	N	1.0445	N	1.0634	N	1.0667
125988_at	125988	C19orf70	N	1.0516	N	1.0631	N	1.0031
114044_at	114044	MCM3AP-AS1	N	1.0029	N	1.063	N	1.184
104797538_at	104797538	KCNMB2-AS1	N	1.1503	N	1.0625	N	0.9734
352909_at	352909	DNAAF3	N	1.0966	N	1.0625	Y	1.3007
185_at	185	AGTR1	N	0.9718	N	1.0624	N	1.0706
57459_at	57459	GATAD2B	N	1.1461	N	1.0622	N	1.2281
90025_at	90025	UBE3D	N	1.1111	N	1.0622	N	1.11
25840_at	25840	METTL7A	N	1.1091	N	1.0622	N	0.9529
284403_at	284403	WDR62	Y	1.3531	N	1.0619	N	1.1522
51316_at	51316	PLAC8	Y	1.3202	N	1.0615	N	1.0861
57595_at	57595	PDZD4	N	1.007	N	1.0614	N	1.0808
4881_at	4881	NPR1	N	0.9744	N	1.0612	N	1.006
10380_at	10380	BPNT1	N	0.9174	N	1.0609	N	0.8417
4174_at	4174	MCM5	N	1.0623	N	1.0607	N	1.0561
80329_at	80329	ULBP1	Y	0.7596	N	1.0606	N	1.0172
221491_at	221491	C6orf1	N	0.9532	N	1.0605	N	0.9492
26499_at	26499	PLEK2	N	1.003	N	1.0601	N	0.9685
11082_at	11082	ESM1	N	0.9262	N	1.0599	N	0.9951
55357_at	55357	TBC1D2	N	1.1723	N	1.0598	N	1.0963
101928937_at	101928937	LOC101928937	N	0.9988	N	1.0596	N	0.9706
10897_at	10897	YIF1A	N	1.0423	N	1.0592	N	1.0372
55559_at	55559	HAUS7	N	1.0796	N	1.0591	N	1.1092
9249_at	9249	DHRS3	Y	0.7643	N	1.0591	N	0.9252
100129917_at	100129917	LOC100129917	Y	1.4981	N	1.059	N	1.0246
23049_at	23049	SMG1	N	1.1046	N	1.0589	N	0.9854
23328_at	23328	SASH1	N	1.0371	N	1.0589	N	1.0789
730112_at	730112	FAM166B	Y	0.6055	N	1.0586	N	0.9193
55888_at	55888	ZKSCAN7	N	1.2628	N	1.0585	N	1.1883
3898_at	3898	LAD1	N	1.0381	N	1.0584	N	1.1994
8986_at	8986	RPS6KA4	N	1.1566	N	1.0582	Y	1.3631
339929_at	339929	LPP-AS2	Y	1.4325	N	1.058	N	1.0522
23086_at	23086	EXPH5	N	1.13	N	1.0579	N	0.9537
2730_at	2730	GCLM	N	0.9917	N	1.0578	N	0.89
79090_at	79090	TRAPPC6A	N	1.0663	N	1.0569	N	0.9973
9126_at	9126	SMC3	N	1.0563	N	1.0569	N	0.9344
339488_at	339488	TFAP2E	Y	0.7463	N	1.0566	N	1.1033
8784_at	8784	TNFRSF18	N	1.0397	N	1.0565	N	1.1578
2033_at	2033	EP300	N	1.1436	N	1.0563	N	0.983
256643_at	256643	CXorf23	N	1.0344	N	1.0563	N	0.87
80315_at	80315	CPEB4	N	1.2476	N	1.0559	N	1.0953
113878_at	113878	DTX2	N	1.2122	N	1.0559	Y	1.3411
10675_at	10675	CSPG5	N	1.0565	N	1.0559	N	1.141
100527964_at	100527964	LHX4-AS1	Y	1.3985	N	1.0558	N	1.0728
127018_at	127018	LYPLAL1	N	1.0489	N	1.0558	N	0.9259
283229_at	283229	CRACR2B	N	1.0979	N	1.0556	N	1.0398
650655_at	650655	ABCA17P	N	1.2758	N	1.0555	Y	1.3851
10090_at	10090	UST	N	0.9013	N	1.0553	N	0.9722
727800_at	727800	RNF208	N	1.0234	N	1.0547	N	1.1401
28964_at	28964	GIT1	N	0.9438	N	1.0545	N	1.0521
92797_at	92797	HELB	N	1.0137	N	1.0544	N	1.0964
8649_at	8649	LAMTOR3	N	1.1059	N	1.0543	N	0.8551
150223_at	150223	YDJC	N	0.964	N	1.0542	N	1.1043
101927992_at	101927992	LINC01213	N	0.9239	N	1.0541	N	0.9458
3265_at	3265	HRAS	N	1.0702	N	1.0534	N	1.0708
54941_at	54941	RNF125	N	1.2348	N	1.0531	N	0.9979
338817_at	338817	LINC01252	N	0.9826	N	1.0531	N	0.9648
1209_at	1209	CLPTM1	N	1.093	N	1.0524	N	1.1933
55304_at	55304	SPTLC3	N	1.0217	N	1.0524	N	1.1885
5653_at	5653	KLK6	N	0.9362	N	1.0522	N	1.0475
57465_at	57465	TBC1D24	N	1.0034	N	1.0521	N	1.1134
285172_at	285172	FAM126B	N	1.104	N	1.052	N	0.9121
54014_at	54014	BRWD1	N	1.0587	N	1.052	N	0.9192
6653_at	6653	SORL1	N	1.0659	N	1.0516	N	0.8961
152519_at	152519	NIPAL1	Y	1.4064	N	1.0515	N	1.0384
100131564_at	100131564	LOC100131564	N	0.9067	N	1.0514	N	0.9541
29767_at	29767	TMOD2	N	1.0015	N	1.0508	N	1.0727
11341_at	11341	SCRG1	N	0.9176	N	1.0507	Y	1.3802
1874_at	1874	E2F4	N	0.9474	N	1.0506	N	1.2493
990_at	990	CDC6	N	1.0959	N	1.0502	N	1.0876
101927787_at	101927787	LOC101927787	N	0.9042	N	1.0502	Y	1.3254
2122_at	2122	MECOM	N	0.9952	N	1.0501	N	0.9951
65992_at	65992	DDRGK1	N	0.9864	N	1.0501	N	1.0536
100506930_at	100506930	LINC00665	N	1.0427	N	1.05	Y	1.3396
765_at	765	CA6	N	0.8555	N	1.05	N	1.1096
9871_at	9871	SEC24D	N	1.2224	N	1.0499	N	0.8557
4605_at	4605	MYBL2	N	1.104	N	1.0496	N	1.0567
5924_at	5924	RASGRF2	N	0.9372	N	1.0496	N	0.9336
3975_at	3975	LHX1	N	1.0566	N	1.0494	N	1.0784
23024_at	23024	PDZRN3	N	0.9553	N	1.0493	N	0.9026
5317_at	5317	PKP1	N	1.1324	N	1.0488	N	1.1077
6279_at	6279	S100A8	N	0.9772	N	1.0486	N	0.9501
150379_at	150379	PNPLA5	Y	0.7566	N	1.0486	N	0.8048
342892_at	342892	ZNF850	N	0.9621	N	1.0484	N	0.9886
7277_at	7277	TUBA4A	N	1.1692	N	1.0478	N	0.9701
113091_at	113091	PTH2	N	0.9756	N	1.0478	N	1.0704
6628_at	6628	SNRPB	N	1.0364	N	1.0477	N	1.0912
64168_at	64168	NECAB1	N	0.9843	N	1.0476	N	0.9282
4855_at	4855	NOTCH4	N	0.9304	N	1.0475	N	1.1799
28646_at	28646	TRAV36DV7	N	0.8961	N	1.0473	N	0.9624
3547_at	3547	IGSF1	N	0.9942	N	1.0472	N	0.9342
282763_at	282763	OR51B5	N	0.8662	N	1.047	N	1.1676
246744_at	246744	STH	N	0.9985	N	1.0462	N	1.149
100996511_at	100996511	LINC01355	N	1.1821	N	1.046	N	1.0723
1443_at	1443	CSH2	N	1.1055	N	1.046	N	1.2883
84246_at	84246	MED10	N	0.9792	N	1.0457	N	0.9691
317662_at	317662	FAM149B1	N	1.0767	N	1.0456	N	0.9723
114794_at	114794	ELFN2	N	0.8566	N	1.0455	N	1.0819
2318_at	2318	FLNC	N	1.1538	N	1.0454	N	0.9874
1326_at	1326	MAP3K8	N	1.248	N	1.0451	N	0.9454
2907_at	2907	GRINA	N	1.247	N	1.0449	N	1.1552
1646_at	1646	AKR1C2	N	1.0037	N	1.0445	N	1.0144
165186_at	165186	FAM179A	N	1.2634	N	1.0444	Y	0.761
605_at	605	BCL7A	N	1.0211	N	1.0444	N	1.0097
57571_at	57571	CARNS1	N	0.9283	N	1.0442	N	0.997
54676_at	54676	GTPBP2	N	1.0122	N	1.0441	N	1.1527
6525_at	6525	SMTN	N	1.0657	N	1.044	N	1.0279
6484_at	6484	ST3GAL4	N	1.0189	N	1.044	N	0.8613
285696_at	285696	LOC285696	Y	1.422	N	1.0438	N	1.194
80006_at	80006	TRAPPC13	N	1.1825	N	1.0438	N	0.8836
5826_at	5826	ABCD4	N	0.9809	N	1.0436	N	1.0268
941_at	941	CD80	N	0.9895	N	1.0432	N	1.0572
1850_at	1850	DUSP8	N	1.1271	N	1.0429	Y	1.4766
5441_at	5441	POLR2L	N	1.0411	N	1.0424	N	1.0357
1475_at	1475	CSTA	N	0.9964	N	1.0424	N	0.9904
6495_at	6495	SIX1	N	0.9057	N	1.0424	N	0.9617
256356_at	256356	GK5	N	1.1341	N	1.0422	N	1.0204
7562_at	7562	ZNF708	N	1.1542	N	1.042	N	0.8634
23335_at	23335	WDR7	N	1.1402	N	1.0414	N	1.0325
22941_at	22941	SHANK2	N	1.0845	N	1.0412	N	0.9629
51232_at	51232	CRIM1	N	1.2095	N	1.0411	N	0.9469
1312_at	1312	COMT	N	1.0642	N	1.0411	N	1.058
54465_at	54465	ETAA1	Y	1.3005	N	1.041	N	0.9932
728489_at	728489	DNLZ	N	1.0713	N	1.041	N	1.0196
8496_at	8496	PPFIBP1	N	1.2373	N	1.0409	N	0.9675
57187_at	57187	THOC2	N	1.0035	N	1.0409	N	0.8991
81472_at	81472	OR2C3	N	1.1578	N	1.0407	Y	1.3527
11179_at	11179	ZNF277	N	1.136	N	1.0406	N	0.8506
285352_at	285352	KIF9-AS1	N	1.0389	N	1.0406	N	0.9066
10210_at	10210	TOPORS	N	1.0231	N	1.0402	N	0.9709
367_at	367	AR	N	0.9008	N	1.0401	N	0.9821
26284_at	26284	ERAL1	N	1.0305	N	1.0398	N	1.1412
653140_at	653140	FAM228A	N	0.9184	N	1.0397	N	1.0424
55723_at	55723	ASF1B	N	1.06	N	1.0393	N	1.1399
127845_at	127845	GOLT1A	N	0.9551	N	1.0386	N	0.9788
255022_at	255022	CALHM1	N	0.7766	N	1.0383	N	1.0721
4820_at	4820	NKTR	N	1.0553	N	1.0377	N	0.9965
153572_at	153572	IRX2	N	1.0702	N	1.0375	N	1.0768
84941_at	84941	HSH2D	N	0.9753	N	1.0375	N	0.938
604_at	604	BCL6	Y	1.5149	N	1.0373	Y	1.4185
914_at	914	CD2	N	0.7878	N	1.0373	N	0.922
349075_at	349075	ZNF713	N	1.0398	N	1.0372	N	0.9622
23650_at	23650	TRIM29	N	0.9779	N	1.037	N	1.1485
57534_at	57534	MIB1	N	1.0688	N	1.0369	N	0.9054
257169_at	257169	C9orf43	Y	1.3455	N	1.0368	Y	1.3194
55329_at	55329	MNS1	Y	1.3133	N	1.0365	N	0.9716
196528_at	196528	ARID2	N	1.0979	N	1.0362	N	0.9827
1140_at	1140	CHRNB1	N	1.0777	N	1.0362	N	1.1552
1212_at	1212	CLTB	N	1.0102	N	1.036	N	1.0594
54516_at	54516	MTRF1L	Y	1.3312	N	1.0359	N	1.2796
55785_at	55785	FGD6	N	0.9891	N	1.0355	N	0.9579
2335_at	2335	FN1	N	1.0267	N	1.0354	N	1.0178
2045_at	2045	EPHA7	N	0.9961	N	1.0352	N	0.9585
113251_at	113251	LARP4	N	0.9698	N	1.0347	N	0.9505
286257_at	286257	C9orf142	N	1.0138	N	1.0344	N	1.088
36_at	36	ACADSB	N	1.0104	N	1.0342	N	0.8899
100874291_at	100874291	ALMS1-IT1	N	0.9497	N	1.0342	N	0.8835
100996579_at	100996579	LOC100996579	N	0.9756	N	1.0341	N	0.9244
101060691_at	101060691	NUTM2B-AS1	N	1.2398	N	1.034	N	1.1458
130733_at	130733	TMEM178A	N	1.1242	N	1.034	N	1.0965
122769_at	122769	LRR1	N	0.9619	N	1.034	N	1.0348
101926996_at	101926996	RUNDC3A-AS1	N	1.219	N	1.0338	N	0.9861
114876_at	114876	OSBPL1A	N	1.0747	N	1.0338	N	1.0189
26235_at	26235	FBXL4	N	0.9779	N	1.0338	N	0.9513
2012_at	2012	EMP1	Y	1.3983	N	1.0337	N	1.1896
283981_at	283981	LINC00685	N	1.182	N	1.0335	N	1.1839
268_at	268	AMH	N	1.0289	N	1.0335	N	1.0597
166379_at	166379	BBS12	N	1.134	N	1.0333	N	1.0485
3482_at	3482	IGF2R	N	1.0336	N	1.0332	N	0.9697
25907_at	25907	TMEM158	N	0.9986	N	1.0332	N	1.0455
196_at	196	AHR	N	1.2067	N	1.0331	N	0.9072
25957_at	25957	PNISR	N	1.0928	N	1.0331	N	0.9358
11186_at	11186	RASSF1	N	0.9279	N	1.033	N	1
9088_at	9088	PKMYT1	N	1.1027	N	1.0329	N	1.1589
100506826_at	100506826	MYLK-AS1	N	0.9792	N	1.0328	N	1.0398
9818_at	9818	NUP58	N	1.1055	N	1.0327	N	0.9734
100507050_at	100507050	TPBGL	N	1.0763	N	1.0327	Y	1.3661
23013_at	23013	SPEN	N	1.0309	N	1.0327	N	1.057
101928940_at	101928940	LOC101928940	N	0.8344	N	1.0327	N	0.8678
254225_at	254225	RNF169	N	1.0784	N	1.0326	N	0.9045
55450_at	55450	CAMK2N1	N	1.0607	N	1.0326	N	1.0101
85285_at	85285	KRTAP4-1	N	1.2773	N	1.0325	Y	0.7689
100128893_at	100128893	GATA6-AS1	Y	1.3405	N	1.0322	N	1.1277
220388_at	220388	CCDC89	N	0.9105	N	1.0318	Y	0.7665
56999_at	56999	ADAMTS9	N	0.8493	N	1.0318	N	0.9829
56126_at	56126	PCDHB10	N	1.0621	N	1.0315	N	0.9289
90024_at	90024	FLJ20021	Y	1.3567	N	1.0312	N	0.9816
126375_at	126375	ZNF792	N	1.1738	N	1.0311	N	1.1322
1806_at	1806	DPYD	N	1.0933	N	1.031	N	0.9245
25778_at	25778	DSTYK	N	1.1148	N	1.0309	N	0.9775
253959_at	253959	RALGAPA1	N	1.122	N	1.0303	N	0.8402
153562_at	153562	MARVELD2	N	1.0039	N	1.03	N	0.8623
100272217_at	100272217	LOC100272217	Y	1.3059	N	1.0295	N	0.9648
259282_at	259282	BOD1L1	N	0.9814	N	1.0293	N	0.8844
203447_at	203447	NRK	N	1.2545	N	1.0292	N	1.041
57509_at	57509	MTUS1	N	1.1379	N	1.0291	N	1.0329
107_at	107	ADCY1	N	0.9882	N	1.0291	N	1.0296
84669_at	84669	USP32	N	1.098	N	1.029	N	1.0033
79612_at	79612	NAA16	N	1.038	N	1.0288	N	0.9106
4502_at	4502	MT2A	N	1.1251	N	1.0286	N	1.0317
199746_at	199746	U2AF1L4	N	0.9582	N	1.0285	N	0.9071
23406_at	23406	COTL1	N	1.0578	N	1.0283	N	0.9678
26960_at	26960	NBEA	N	1.0135	N	1.0282	N	1.0257
388591_at	388591	RNF207	N	1.2213	N	1.028	N	1.0618
11012_at	11012	KLK11	N	0.9487	N	1.0274	N	1.0089
26040_at	26040	SETBP1	N	1.1386	N	1.0273	N	1.1366
7456_at	7456	WIPF1	N	1.1159	N	1.0272	N	0.9142
50507_at	50507	NOX4	N	1.2116	N	1.0271	N	1.0483
7755_at	7755	ZNF205	N	1.1628	N	1.0268	N	0.8799
118987_at	118987	PDZD8	N	1.0293	N	1.0267	N	0.9724
7504_at	7504	XK	N	0.9615	N	1.0266	N	0.9615
26153_at	26153	KIF26A	N	1.0943	N	1.0262	N	1.2267
163087_at	163087	ZNF383	N	1.0395	N	1.0262	N	0.8017
25961_at	25961	NUDT13	N	1.199	N	1.026	N	0.9487
342357_at	342357	ZKSCAN2	N	1.1223	N	1.026	Y	1.3002
129303_at	129303	TMEM150A	N	1.0113	N	1.0259	N	1.1784
100130894_at	100130894	VAC14-AS1	Y	1.3195	N	1.0256	N	1.1415
4171_at	4171	MCM2	N	1.016	N	1.0254	N	1.0608
2189_at	2189	FANCG	N	1.0322	N	1.0253	N	1.0487
546_at	546	ATRX	N	1.0697	N	1.0247	N	0.8932
79001_at	79001	VKORC1	N	0.9858	N	1.0245	N	1.0368
283483_at	283483	LINC00551	N	0.9353	N	1.0245	N	0.9707
23287_at	23287	AGTPBP1	Y	1.3541	N	1.0243	N	1.0402
57115_at	57115	PGLYRP4	N	0.7875	N	1.0243	N	1.015
3872_at	3872	KRT17	N	1.2713	N	1.0241	N	0.8364
53836_at	53836	GPR87	N	1.2208	N	1.0241	N	0.9
26000_at	26000	TBC1D10B	N	0.9501	N	1.0241	N	1.0682
100144603_at	100144603	CHKB-AS1	N	1.1435	N	1.0237	N	1.0136
11127_at	11127	KIF3A	N	1.0519	N	1.0237	N	0.9168
57007_at	57007	ACKR3	N	1.0353	N	1.0236	N	0.8846
254863_at	254863	TMEM256	N	0.9503	N	1.0235	N	0.9459
79734_at	79734	KCTD17	N	1.0005	N	1.0232	N	1.0986
9201_at	9201	DCLK1	N	0.9311	N	1.023	N	0.8984
183_at	183	AGT	N	0.9579	N	1.0229	N	1.0245
27257_at	27257	LSM1	N	1.0252	N	1.0227	N	0.9827
3346_at	3346	HTN1	N	0.9639	N	1.0226	N	1.0057
100289097_at	100289097	FRG1CP	N	0.9095	N	1.0226	N	1.0132
100506314_at	100506314	LOC100506314	N	1.0781	N	1.0224	N	0.9706
7994_at	7994	KAT6A	N	0.9701	N	1.0224	N	0.9608
136991_at	136991	ASZ1	N	1.0173	N	1.022	N	0.8578
5426_at	5426	POLE	N	1.0581	N	1.0218	N	1.105
54891_at	54891	INO80D	N	0.9997	N	1.0217	N	1.0473
90231_at	90231	KIAA2013	N	0.9869	N	1.0213	N	1.1114
84945_at	84945	ABHD13	N	1.2473	N	1.021	N	0.7812
4321_at	4321	MMP12	N	1.0698	N	1.021	N	1.1457
80727_at	80727	TTYH3	N	1.079	N	1.0208	N	1.0633
26036_at	26036	ZNF451	N	1.0277	N	1.0208	N	1.0095
9737_at	9737	GPRASP1	N	1.0088	N	1.0208	N	0.957
170261_at	170261	ZCCHC12	N	0.9923	N	1.0206	N	1.0724
8792_at	8792	TNFRSF11A	N	1.2948	N	1.0205	N	1.0774
64699_at	64699	TMPRSS3	N	0.8846	N	1.0201	N	1.0768
79635_at	79635	CCDC121	N	1.1242	N	1.0198	N	0.8994
1269_at	1269	CNR2	N	0.8419	N	1.0198	N	1.1052
441161_at	441161	OOEP	N	1.1738	N	1.0196	N	1.1033
7980_at	7980	TFPI2	N	0.9231	N	1.0183	N	1.0325
101927703_at	101927703	FOXCUT	N	1.0715	N	1.0182	N	1.244
9185_at	9185	REPS2	N	1.1795	N	1.0179	N	0.9711
90313_at	90313	TP53I13	N	1.0422	N	1.0175	N	1.0396
285527_at	285527	FRYL	N	0.9624	N	1.0174	N	0.9714
101929116_at	101929116	LOC101929116	N	0.91	N	1.0167	N	0.9207
79598_at	79598	CEP97	N	1.0463	N	1.0162	N	1.0186
10260_at	10260	DENND4A	N	0.9979	N	1.0162	N	0.8538
85463_at	85463	ZC3H12C	N	1.1792	N	1.0161	N	1.0592
4077_at	4077	NBR1	N	1.0328	N	1.0161	N	0.9234
100130967_at	100130967	C6orf99	N	1.1599	N	1.0157	N	1.1053
285203_at	285203	EOGT	N	1.182	N	1.0156	N	0.905
10773_at	10773	ZBTB6	N	1.0133	N	1.0154	N	0.9928
6286_at	6286	S100P	N	0.9928	N	1.015	N	1.0686
79912_at	79912	PYROXD1	N	1.0213	N	1.0145	N	0.8852
151648_at	151648	SGOL1	N	1.0583	N	1.0142	N	1.0413
10360_at	10360	NPM3	N	1.0398	N	1.0142	N	0.9858
9969_at	9969	MED13	N	0.9976	N	1.0142	N	0.9307
1429_at	1429	CRYZ	N	0.9638	N	1.0142	N	0.9308
135927_at	135927	C7orf34	N	1.1107	N	1.0141	Y	1.4051
3914_at	3914	LAMB3	N	0.8491	N	1.014	N	1.0886
26057_at	26057	ANKRD17	N	0.9904	N	1.0137	N	0.9519
89887_at	89887	ZNF628	N	0.9488	N	1.0137	N	1.0894
2252_at	2252	FGF7	N	1.0413	N	1.013	N	0.9094
253260_at	253260	RICTOR	N	1.1261	N	1.0128	N	0.9163
79230_at	79230	ZNF557	N	1.1326	N	1.0126	N	1.034
643783_at	643783	USP46-AS1	N	1.082	N	1.0126	N	1.0791
79073_at	79073	TMEM109	N	0.9019	N	1.0125	N	1.0563
116966_at	116966	WDR17	N	1.2585	N	1.0121	N	1.0492
9975_at	9975	NR1D2	N	1.1114	N	1.0121	N	0.8168
64430_at	64430	PCNXL4	N	0.9068	N	1.012	N	0.8512
200315_at	200315	APOBEC3A	N	1.1413	N	1.0117	N	1.1462
8773_at	8773	SNAP23	N	1.0112	N	1.0115	N	0.8444
101928728_at	101928728	LOC101928728	N	1.0026	N	1.0115	N	0.9262
5271_at	5271	SERPINB8	N	0.9824	N	1.0115	N	1.0119
101928894_at	101928894	LOC101928894	N	1.0013	N	1.0113	N	1.1843
101928846_at	101928846	HIPK1-AS1	N	1.2663	N	1.0112	N	1.0006
26751_at	26751	SH3YL1	N	0.8935	N	1.0112	N	0.9694
100507564_at	100507564	LOC100507564	N	1.0649	N	1.0111	N	0.9533
374378_at	374378	GALNT18	N	0.9891	N	1.011	N	1.1788
5621_at	5621	PRNP	N	0.931	N	1.011	N	1.015
84269_at	84269	CHCHD5	N	1.0393	N	1.0107	N	1.1115
221037_at	221037	JMJD1C	N	1.0306	N	1.0103	N	0.9666
55038_at	55038	CDCA4	N	0.9511	N	1.01	N	1.0586
1962_at	1962	EHHADH	N	1.0453	N	1.0093	N	0.9691
100506710_at	100506710	EBLN3	N	0.9766	N	1.009	N	0.939
100144596_at	100144596	LINC00029	N	1.1473	N	1.0089	N	0.9885
5179_at	5179	PENK	N	1.2065	N	1.0087	Y	1.4204
57703_at	57703	CWC22	N	1.0938	N	1.0082	N	0.8334
54625_at	54625	PARP14	N	0.9861	N	1.008	N	0.9988
22862_at	22862	FNDC3A	N	1.1197	N	1.0078	N	0.9007
975_at	975	CD81	N	0.9739	N	1.0075	N	1.0567
730102_at	730102	LOC730102	N	1.0179	N	1.0074	N	0.8766
22906_at	22906	TRAK1	N	1.0974	N	1.0073	N	0.9625
286827_at	286827	TRIM59	N	1.0659	N	1.0073	N	1.0073
158471_at	158471	PRUNE2	N	0.9572	N	1.0073	N	1.1333
440087_at	440087	SMCO3	N	0.7995	N	1.007	N	1.0027
55870_at	55870	ASH1L	N	1.0401	N	1.0069	N	0.9543
6591_at	6591	SNAI2	Y	1.5812	N	1.0067	N	1.1792
9857_at	9857	CEP350	N	0.9786	N	1.0065	N	0.9827
54989_at	54989	ZNF770	N	1.0801	N	1.0062	N	0.9914
79642_at	79642	ARSJ	N	0.9954	N	1.006	N	1.0705
284904_at	284904	SEC14L4	N	1.0013	N	1.0059	N	1.0341
10913_at	10913	EDAR	N	0.8878	N	1.0059	N	1.0148
389641_at	389641	LOC389641	N	0.8832	N	1.0057	N	1.0491
10207_at	10207	INADL	N	1.1249	N	1.0052	N	0.8569
55320_at	55320	MIS18BP1	N	1.0333	N	1.0051	N	0.8916
51087_at	51087	YBX2	N	1.0195	N	1.0048	N	1.24
101928525_at	101928525	LOC101928525	N	0.9172	N	1.0045	N	1.2275
130162_at	130162	CLHC1	Y	1.3607	N	1.0044	Y	1.5707
51473_at	51473	DCDC2	N	1.0148	N	1.0044	N	0.9178
8148_at	8148	TAF15	N	1.0727	N	1.0043	N	0.7917
9212_at	9212	AURKB	N	1.0337	N	1.0043	N	0.9353
100862671_at	100862671	TMEM265	N	1.0106	N	1.004	N	1.0996
50484_at	50484	RRM2B	N	0.8827	N	1.0039	Y	0.7453
51276_at	51276	ZNF571	N	1.0962	N	1.0036	N	0.9098
100505938_at	100505938	LOC100505938	N	0.9919	N	1.0035	N	0.8893
55251_at	55251	PCMTD2	N	0.9889	N	1.0032	N	0.9247
642864_at	642864	SPATA42	N	0.999	N	1.0031	N	1.1033
170082_at	170082	TCEANC	N	1.1365	N	1.003	N	1.0393
7274_at	7274	TTPA	N	0.9015	N	1.003	N	0.9588
1728_at	1728	NQO1	N	0.9987	N	1.0029	N	0.9995
51330_at	51330	TNFRSF12A	N	0.9489	N	1.0026	N	0.9977
388722_at	388722	C1orf53	N	1.0918	N	1.0024	N	0.9577
83733_at	83733	SLC25A18	N	1.0986	N	1.0023	N	1.009
645676_at	645676	ASH1L-AS1	N	0.9881	N	1.0021	N	0.9799
116135_at	116135	LRRC3B	N	1.0134	N	1.002	N	1.1334
340152_at	340152	ZC3H12D	N	0.8539	N	1.0018	N	1.2872
23312_at	23312	DMXL2	N	1.1398	N	1.0017	N	0.9603
80339_at	80339	PNPLA3	Y	1.3231	N	1.0009	N	1.2884
729799_at	729799	SEC14L1P1	Y	1.4218	N	1.0008	N	1.0367
3696_at	3696	ITGB8	N	1.0889	N	1.0008	N	0.9393
8714_at	8714	ABCC3	N	1.0235	N	1.0007	N	1.0335
65125_at	65125	WNK1	N	1.0771	N	1.0005	N	1.0358
54822_at	54822	TRPM7	N	0.9544	N	1.0003	N	0.8935
84262_at	84262	PSMG3	N	1.007	N	0.9999	N	1.0421
93587_at	93587	TRMT10A	N	1.0428	N	0.9997	N	0.9218
22902_at	22902	RUFY3	N	1.0934	N	0.9996	N	0.9171
166378_at	166378	SPATA5	N	1.0557	N	0.9996	N	0.8529
64151_at	64151	NCAPG	N	1.085	N	0.9988	N	0.8794
120379_at	120379	PIH1D2	N	0.9629	N	0.9988	Y	0.7608
3008_at	3008	HIST1H1E	N	1.2443	N	0.9987	Y	1.3827
6651_at	6651	SON	N	1.0088	N	0.9987	N	0.9421
100130449_at	100130449	PP14571	N	0.9795	N	0.9987	N	0.8701
25849_at	25849	PARM1	N	1.1939	N	0.9984	Y	1.3514
5295_at	5295	PIK3R1	N	0.9689	N	0.9977	N	0.8865
7161_at	7161	TP73	N	1.019	N	0.9976	N	1.1381
5347_at	5347	PLK1	N	1.0196	N	0.9974	N	1.0749
2948_at	2948	GSTM4	N	0.9354	N	0.9972	N	0.9725
7678_at	7678	ZNF124	N	0.9932	N	0.9971	N	0.9221
57562_at	57562	CEP126	Y	1.3053	N	0.997	N	1.0902
54856_at	54856	GON4L	N	1.1243	N	0.9967	N	1.0137
55023_at	55023	PHIP	N	1.0641	N	0.9963	N	0.9128
10388_at	10388	SYCP2	N	1.0871	N	0.9962	N	0.8247
590_at	590	BCHE	N	1.0444	N	0.9962	N	0.9996
23325_at	23325	KIAA1033	N	0.9809	N	0.9962	N	0.868
122945_at	122945	NOXRED1	Y	0.7058	N	0.9959	N	0.9338
92714_at	92714	ARRDC1	N	1.1459	N	0.9958	N	1.1032
4026_at	4026	LPP	N	0.9868	N	0.9957	N	0.9519
81571_at	81571	MIR600HG	N	1.0985	N	0.9955	N	1.1623
84759_at	84759	PCGF1	N	0.927	N	0.9953	N	1.0611
4998_at	4998	ORC1	N	1.0884	N	0.995	N	0.9338
10521_at	10521	DDX17	N	0.9704	N	0.995	N	0.9659
100093630_at	100093630	SNHG8	N	0.9273	N	0.9945	N	0.948
10023_at	10023	FRAT1	N	0.9971	N	0.9944	N	0.8944
9448_at	9448	MAP4K4	N	1.1256	N	0.9941	N	0.8964
7644_at	7644	ZNF91	N	1.0576	N	0.9939	N	0.8713
116832_at	116832	RPL39L	N	1.1128	N	0.9936	N	0.9168
6310_at	6310	ATXN1	N	1.0264	N	0.9932	N	0.9479
8863_at	8863	PER3	N	1.0785	N	0.9929	N	1.0009
8985_at	8985	PLOD3	N	1.0195	N	0.9929	N	1.045
29922_at	29922	NME7	N	1.0743	N	0.9928	N	0.911
101928590_at	101928590	LOC101928590	N	0.9183	N	0.9928	N	0.9724
26517_at	26517	TIMM13	N	0.9837	N	0.9924	N	1.059
54832_at	54832	VPS13C	N	1.0852	N	0.9922	N	0.9647
58529_at	58529	MYOZ1	N	1.0596	N	0.9921	Y	1.3447
9475_at	9475	ROCK2	N	0.9892	N	0.9919	N	0.9129
28970_at	28970	C11orf54	N	0.9365	N	0.9917	N	0.8034
51647_at	51647	FAM96B	N	1.0375	N	0.9916	N	1.0233
7280_at	7280	TUBB2A	N	1.0607	N	0.9915	N	0.9897
1816_at	1816	DRD5	N	0.9542	N	0.9915	N	1.287
23530_at	23530	NNT	N	0.9857	N	0.9913	N	0.8607
127933_at	127933	UHMK1	N	1.0196	N	0.9912	N	0.9427
140290_at	140290	TCP10L	N	0.9995	N	0.991	N	0.924
64397_at	64397	ZNF106	N	0.958	N	0.991	N	0.9744
150590_at	150590	C2orf15	N	0.9847	N	0.9908	N	0.9261
343099_at	343099	CCDC18	N	1.133	N	0.9906	N	1.1027
26115_at	26115	TANC2	N	1.0322	N	0.9905	N	0.944
79827_at	79827	CLMP	N	0.9812	N	0.9904	N	1.0545
404203_at	404203	SPINK6	N	1.1518	N	0.9903	N	1.1871
100506084_at	100506084	ARL17B	N	1.0559	N	0.9901	N	1.0833
641_at	641	BLM	N	0.9967	N	0.9898	N	1.0216
51192_at	51192	CKLF	N	1.043	N	0.9897	N	0.9786
23582_at	23582	CCNDBP1	N	0.9146	N	0.9897	N	0.8853
101927224_at	101927224	LINC01049	N	0.8833	N	0.9896	N	0.9346
494558_at	494558	C9orf135-AS1	Y	0.7659	N	0.9895	N	0.8451
116154_at	116154	PHACTR3	N	1.1393	N	0.9894	N	1.0917
56271_at	56271	BEX4	N	1.0583	N	0.989	N	0.9209
6756_at	6756	SSX1	Y	1.3342	N	0.9889	N	1.0567
128387_at	128387	TATDN3	Y	1.3014	N	0.9885	N	0.9963
138255_at	138255	C9orf135	N	0.8828	N	0.9885	N	1.0467
80208_at	80208	SPG11	N	1.0035	N	0.9884	N	1.0075
7499_at	7499	XG	N	0.9171	N	0.9884	N	0.8139
6102_at	6102	RP2	N	1.1942	N	0.9883	N	0.8124
3344_at	3344	FOXN2	N	1.0742	N	0.9881	N	0.9457
8339_at	8339	HIST1H2BG	N	1.1135	N	0.9879	N	0.9268
27302_at	27302	BMP10	Y	0.7351	N	0.9879	N	0.9685
55634_at	55634	KRBOX4	N	0.9914	N	0.9877	N	0.8756
151295_at	151295	SLC23A3	Y	0.7488	N	0.9877	N	1.0087
440311_at	440311	LOC440311	N	1.0525	N	0.9874	N	0.9894
79153_at	79153	GDPD3	N	1.0675	N	0.9872	N	0.8926
8352_at	8352	HIST1H3C	N	1.0624	N	0.9872	N	0.9622
3624_at	3624	INHBA	N	0.8657	N	0.9871	N	1.088
56675_at	56675	NRIP3	N	0.8653	N	0.9869	N	1.0096
9585_at	9585	KIF20B	N	1.0795	N	0.9868	Y	0.737
339487_at	339487	ZBTB8OS	N	1.0979	N	0.9867	N	0.9753
80012_at	80012	PHC3	N	0.9991	N	0.9867	N	0.9421
4991_at	4991	OR1D2	N	0.7973	N	0.9867	N	0.9359
346389_at	346389	MACC1	N	1.0167	N	0.9865	N	0.9789
84707_at	84707	BEX2	N	0.9876	N	0.9864	N	0.9319
283870_at	283870	BRICD5	N	1.044	N	0.9862	N	1.0539
1349_at	1349	COX7B	N	1.0094	N	0.9862	N	0.9316
9914_at	9914	ATP2C2	N	1.0575	N	0.9859	N	0.9825
154791_at	154791	C7orf55	N	0.9026	N	0.9858	N	0.912
23506_at	23506	GLTSCR1L	N	1.0247	N	0.9857	N	0.9116
3949_at	3949	LDLR	N	1.1027	N	0.9856	N	0.9847
57468_at	57468	SLC12A5	N	1.0233	N	0.9856	N	0.9918
53833_at	53833	IL20RB	N	1.1521	N	0.9855	Y	1.3581
134147_at	134147	CMBL	N	1.0559	N	0.9854	N	0.8807
10439_at	10439	OLFM1	N	0.9599	N	0.9854	N	0.9764
51090_at	51090	PLLP	N	1.0779	N	0.9852	N	1.0498
9662_at	9662	CEP135	N	0.929	N	0.985	N	0.9389
221044_at	221044	UCMA	Y	0.7225	N	0.9849	N	1.0366
83657_at	83657	DYNLRB2	N	1.119	N	0.9848	N	0.9709
404201_at	404201	WDFY3-AS2	N	1.044	N	0.9844	N	1.0177
7341_at	7341	SUMO1	N	0.9471	N	0.9844	N	0.8575
2280_at	2280	FKBP1A	N	1.0183	N	0.9843	N	1.01
100874433_at	100874433	IQCJ-SCHIP1-AS1	N	0.8745	N	0.9842	N	1.13
9487_at	9487	PIGL	N	0.9249	N	0.9837	N	0.9606
23137_at	23137	SMC5	N	1.125	N	0.9834	N	0.9452
27125_at	27125	AFF4	N	1.0103	N	0.9833	N	0.8933
55510_at	55510	DDX43	N	1.0497	N	0.9832	N	0.889
6590_at	6590	SLPI	N	0.907	N	0.9832	N	1.0186
8239_at	8239	USP9X	N	1.0755	N	0.9829	N	1.0038
65243_at	65243	ZFP69B	N	0.9731	N	0.9826	N	1.0891
146845_at	146845	CFAP52	N	1.0779	N	0.9825	N	1.0702
404217_at	404217	CTXN1	N	0.9873	N	0.9824	N	1.0967
7306_at	7306	TYRP1	N	1.0756	N	0.9823	N	0.9067
157574_at	157574	FBXO16	N	1.0067	N	0.9823	Y	0.7537
401491_at	401491	VLDLR-AS1	N	0.9435	N	0.9823	N	0.9103
338811_at	338811	FAM19A2	N	0.9053	N	0.9823	N	0.9531
8332_at	8332	HIST1H2AL	N	1.2109	N	0.9821	N	0.8271
101926978_at	101926978	LINC01111	N	0.983	N	0.9819	N	1.0589
1831_at	1831	TSC22D3	N	0.9705	N	0.9818	N	1.0119
26054_at	26054	SENP6	N	1.0828	N	0.9817	N	0.8817
27112_at	27112	FAM155B	N	1.1659	N	0.9815	N	1.0694
3226_at	3226	HOXC10	N	1.0649	N	0.9813	N	1.261
54916_at	54916	TMEM260	N	1.001	N	0.9813	N	0.9198
92597_at	92597	MOB1B	N	0.9282	N	0.9813	N	0.8044
100499466_at	100499466	LINC00674	N	1.0391	N	0.9811	N	0.9606
5033_at	5033	P4HA1	N	0.9133	N	0.9811	N	1.1563
57552_at	57552	NCEH1	N	1.1825	N	0.981	N	0.8849
100506229_at	100506229	LINC01093	N	0.9058	N	0.981	N	1.0711
51571_at	51571	FAM49B	N	1.117	N	0.9808	N	0.8484
2776_at	2776	GNAQ	N	0.9879	N	0.9807	N	0.9073
646903_at	646903	LOC646903	N	1.2429	N	0.9805	N	0.9786
51773_at	51773	RSF1	N	1.0455	N	0.9803	N	0.9215
26077_at	26077	DKFZP434H168	N	1.0887	N	0.9801	N	1.0741
2697_at	2697	GJA1	N	1.1984	N	0.9799	N	0.9981
7283_at	7283	TUBG1	N	1.0289	N	0.9799	N	1.0072
9236_at	9236	CCPG1	N	0.9599	N	0.9799	N	0.9024
84419_at	84419	C15orf48	N	0.9521	N	0.9796	N	0.8085
26278_at	26278	SACS	N	0.8741	N	0.9796	N	0.9477
83935_at	83935	TMEM133	N	1.1644	N	0.9794	N	0.9593
10106_at	10106	CTDSP2	N	0.9205	N	0.9792	N	0.9801
7813_at	7813	EVI5	N	1.1557	N	0.9791	N	1.0103
115294_at	115294	PCMTD1	N	1.1391	N	0.979	N	0.8786
527_at	527	ATP6V0C	N	0.9813	N	0.9789	N	1.024
101927279_at	101927279	EP300-AS1	N	1.1384	N	0.9788	N	0.9466
51351_at	51351	ZNF117	N	1.2042	N	0.9787	N	0.8764
29951_at	29951	PDZRN4	N	0.9978	N	0.9787	N	0.9256
10746_at	10746	MAP3K2	N	1.0409	N	0.9785	N	0.8951
387763_at	387763	C11orf96	N	0.8807	N	0.9785	N	0.834
7033_at	7033	TFF3	N	0.9136	N	0.9782	N	0.8258
4052_at	4052	LTBP1	N	1.0328	N	0.9781	N	0.9793
220965_at	220965	FAM13C	N	1.0064	N	0.9778	N	0.9
9534_at	9534	ZNF254	N	1.2591	N	0.9777	N	0.9111
55629_at	55629	PNRC2	N	0.9949	N	0.9777	N	0.8996
148327_at	148327	CREB3L4	N	0.9981	N	0.9776	N	0.9874
81844_at	81844	TRIM56	N	1.1439	N	0.9771	N	0.9987
1142_at	1142	CHRNB3	N	0.794	N	0.9771	N	0.8828
205717_at	205717	KIAA2018	N	0.9877	N	0.977	N	0.9073
130507_at	130507	UBR3	N	0.961	N	0.977	N	0.853
55186_at	55186	SLC25A36	N	0.9856	N	0.9769	N	0.989
100874362_at	100874362	HOXB-AS1	N	0.8962	N	0.9769	N	1.1371
256051_at	256051	ZNF549	N	1.2678	N	0.9768	N	1.0148
9728_at	9728	SECISBP2L	N	1.2129	N	0.9768	N	0.8983
63926_at	63926	ANKEF1	N	0.852	N	0.9765	N	0.9005
83596_at	83596	BCL2L12	N	1.1083	N	0.9764	N	0.9675
64978_at	64978	MRPL38	N	0.9656	N	0.9764	N	0.9986
389677_at	389677	RBM12B	N	1.0283	N	0.9761	N	0.8974
101928578_at	101928578	RAP2C-AS1	N	1.0273	N	0.9756	N	0.851
64746_at	64746	ACBD3	N	1.0201	N	0.9756	N	0.8422
133558_at	133558	MROH2B	N	0.9536	N	0.9755	N	1.0476
4329_at	4329	ALDH6A1	N	1.0556	N	0.9754	N	0.918
83473_at	83473	KATNAL2	N	1.0745	N	0.9753	N	1.1483
56995_at	56995	TULP4	N	1.039	N	0.9753	N	0.9418
282997_at	282997	PDCD4-AS1	N	0.8144	N	0.9749	N	0.8567
7402_at	7402	UTRN	N	0.9638	N	0.9747	N	0.8796
100359394_at	100359394	LINC00102	N	0.9277	N	0.9747	N	1.068
84872_at	84872	ZC3H10	N	0.9124	N	0.9747	Y	0.7671
54762_at	54762	GRAMD1C	N	0.878	N	0.9747	Y	0.7689
26974_at	26974	ZNF285	N	0.8604	N	0.9747	N	0.9639
3295_at	3295	HSD17B4	N	0.9945	N	0.9746	N	0.8373
83594_at	83594	NUDT12	N	1.144	N	0.9745	N	0.8326
374354_at	374354	NHLRC2	N	0.9396	N	0.9744	N	0.9645
84561_at	84561	SLC12A8	N	1.0044	N	0.9743	N	1.1261
55904_at	55904	KMT2E	N	0.9725	N	0.9743	N	0.8483
4048_at	4048	LTA4H	N	0.942	N	0.9743	N	0.9748
84168_at	84168	ANTXR1	N	1.0401	N	0.9742	N	0.9584
10551_at	10551	AGR2	N	1.0409	N	0.974	N	0.9673
101928632_at	101928632	LOC101928632	N	0.8724	N	0.974	N	1.0509
26254_at	26254	OPTC	Y	0.7572	N	0.9739	N	1.0065
6662_at	6662	SOX9	N	0.919	N	0.9737	N	0.9131
3570_at	3570	IL6R	N	1.1774	N	0.9736	N	1.1367
100506714_at	100506714	NUP50-AS1	N	0.8647	N	0.9734	N	1.0685
100507547_at	100507547	LOC100507547	N	1.2571	N	0.9732	N	1.1411
79884_at	79884	MAP9	N	1.045	N	0.9731	N	0.9014
28965_at	28965	SLC27A6	N	1.0272	N	0.9731	N	0.9321
4646_at	4646	MYO6	N	1.0944	N	0.9727	N	0.8566
25831_at	25831	HECTD1	N	0.9884	N	0.9727	N	0.8634
79102_at	79102	RNF26	N	0.9806	N	0.9726	N	0.967
92162_at	92162	TMEM88	N	1.1535	N	0.9724	Y	1.4106
80823_at	80823	BHLHB9	N	1.0376	N	0.9724	N	1.0396
987_at	987	LRBA	N	1.0039	N	0.9723	N	0.9217
55840_at	55840	EAF2	Y	1.3037	N	0.9722	N	0.9764
1730_at	1730	DIAPH2	N	0.9954	N	0.9722	N	0.9318
3892_at	3892	KRT86	N	0.949	N	0.9722	N	0.9992
2167_at	2167	FABP4	Y	1.3449	N	0.9721	N	1.017
84171_at	84171	LOXL4	N	0.9521	N	0.9717	N	1.1312
10741_at	10741	RBBP9	N	0.982	N	0.9715	N	0.9771
29935_at	29935	RPA4	N	1.0699	N	0.9714	N	0.8315
347736_at	347736	NME9	N	0.9129	N	0.9714	N	1.0992
101927811_at	101927811	LOC101927811	N	0.9487	N	0.9713	N	0.9888
64081_at	64081	PBLD	N	1.017	N	0.9708	N	0.8519
102724323_at	102724323	LOC102724323	N	0.94	N	0.9708	N	0.9793
22979_at	22979	EFR3B	N	0.8575	N	0.9706	N	0.9454
6091_at	6091	ROBO1	N	1.0393	N	0.9701	N	0.9334
9397_at	9397	NMT2	N	1.134	N	0.9697	N	0.9214
10542_at	10542	LAMTOR5	N	0.9731	N	0.9697	N	0.9158
2066_at	2066	ERBB4	N	0.9967	N	0.9695	N	1.0176
6498_at	6498	SKIL	N	1.1104	N	0.9692	N	0.8332
84059_at	84059	ADGRV1	N	1.1691	N	0.9689	N	0.9676
90338_at	90338	ZNF160	N	1.1485	N	0.9689	N	0.9826
51309_at	51309	ARMCX1	N	1.0302	N	0.9689	N	0.8733
728084_at	728084	LOC728084	N	0.8396	N	0.9687	N	1.0333
1778_at	1778	DYNC1H1	N	0.951	N	0.9686	N	1.0171
563_at	563	AZGP1	N	0.969	N	0.9684	Y	0.718
645431_at	645431	FUT8-AS1	N	1.0845	N	0.9679	N	0.8271
100506599_at	100506599	PPP1R26-AS1	N	1.0594	N	0.9677	N	0.8543
158696_at	158696	LINC00889	N	0.8938	N	0.9677	N	0.9975
57010_at	57010	CABP4	Y	0.6877	N	0.9675	N	0.9232
286256_at	286256	LCN12	N	1.1052	N	0.9673	N	1.0598
7004_at	7004	TEAD4	N	0.9736	N	0.9672	N	1.0414
283521_at	283521	LINC00282	N	0.9731	N	0.9672	N	1.0237
4306_at	4306	NR3C2	N	0.8986	N	0.967	N	0.8513
55068_at	55068	ENOX1	N	0.8979	N	0.967	N	0.9848
29997_at	29997	GLTSCR2	N	0.9734	N	0.9668	N	0.9311
1289_at	1289	COL5A1	N	0.979	N	0.9667	N	1.0433
4597_at	4597	MVD	N	1.0264	N	0.9665	N	1.0111
1418_at	1418	CRYGA	N	0.8707	N	0.9664	N	0.8582
160140_at	160140	C11orf65	N	1.2695	N	0.9663	N	1.1097
59348_at	59348	ZNF350	N	1.0414	N	0.9659	N	0.7823
26037_at	26037	SIPA1L1	N	1.061	N	0.9657	N	0.9956
54982_at	54982	CLN6	N	1.0425	N	0.9656	N	1.0821
9617_at	9617	MTRF1	N	0.9144	N	0.9656	N	0.905
57547_at	57547	ZNF624	N	1.1352	N	0.9654	N	0.835
3626_at	3626	INHBC	N	0.8874	N	0.9653	N	0.9897
344148_at	344148	NCKAP5	N	1.1903	N	0.9651	N	0.9372
100652853_at	100652853	LINC01023	N	1.2257	N	0.965	N	1.0227
10325_at	10325	RRAGB	N	1.049	N	0.965	N	1.1011
441394_at	441394	SUGT1P1	N	1.024	N	0.965	N	1.0739
152559_at	152559	PAQR3	N	1.0721	N	0.9649	N	0.83
3417_at	3417	IDH1	N	0.9515	N	0.9647	N	0.9429
280_at	280	AMY2B	N	1.1342	N	0.9646	N	0.959
379025_at	379025	PSMA3-AS1	N	1.0082	N	0.9642	N	0.8547
8335_at	8335	HIST1H2AB	N	0.8585	N	0.9642	Y	0.7463
79634_at	79634	SCRN3	N	1.0846	N	0.9641	N	0.9068
493861_at	493861	EID3	N	1.1259	N	0.964	N	0.917
152641_at	152641	WWC2-AS2	N	0.7728	N	0.9638	N	0.9917
79176_at	79176	FBXL15	N	1.0956	N	0.9637	N	1.0399
80818_at	80818	ZNF436	N	1.0069	N	0.9634	N	1.0884
9287_at	9287	TAAR2	N	0.8658	N	0.9634	N	0.933
201853_at	201853	LINC00504	Y	1.3282	N	0.9629	N	1.1499
85444_at	85444	LRRCC1	Y	1.3162	N	0.9625	N	1.2311
4129_at	4129	MAOB	N	0.9697	N	0.9623	N	0.9598
120_at	120	ADD3	N	1.0253	N	0.962	N	0.9634
100289230_at	100289230	LOC100289230	N	0.9924	N	0.962	N	0.8198
105376204_at	105376204	LOC105376204	N	0.8878	N	0.962	N	1.189
25801_at	25801	GCA	N	1.0055	N	0.9619	Y	0.7647
23262_at	23262	PPIP5K2	N	1.0937	N	0.9618	N	0.8978
4289_at	4289	MKLN1	N	1.0793	N	0.9617	N	0.8641
79789_at	79789	CLMN	N	1.0016	N	0.9617	N	0.9926
254251_at	254251	LCORL	N	1.0571	N	0.9615	N	0.8965
138241_at	138241	C9orf85	N	0.906	N	0.9614	N	0.8381
375189_at	375189	PFN4	N	0.8147	N	0.9614	N	0.9742
9541_at	9541	CIR1	N	0.9615	N	0.9612	N	0.779
147906_at	147906	DACT3	N	0.861	N	0.9612	N	1.0861
54944_at	54944	LINC01521	N	1.1728	N	0.9611	N	1.0212
10966_at	10966	RAB40B	N	0.8675	N	0.9611	N	0.8766
1491_at	1491	CTH	N	1.2543	N	0.961	Y	0.7411
116151_at	116151	FAM210B	N	0.9858	N	0.9609	N	0.9536
3134_at	3134	HLA-F	N	0.8805	N	0.9608	N	0.9075
284023_at	284023	LOC284023	Y	0.7353	N	0.9608	N	0.9935
128_at	128	ADH5	N	1.0254	N	0.9607	N	0.9393
409_at	409	ARRB2	N	0.9312	N	0.9605	N	1.0657
145438_at	145438	FRMD6-AS1	Y	1.3757	N	0.9603	N	0.8535
34_at	34	ACADM	N	1.0982	N	0.96	N	0.888
347273_at	347273	MURC	N	1.0564	N	0.96	N	1.01
51663_at	51663	ZFR	N	1.0532	N	0.96	N	0.8361
178_at	178	AGL	N	0.9814	N	0.96	N	0.8699
6817_at	6817	SULT1A1	N	0.9663	N	0.96	N	0.9521
284402_at	284402	SCGB2B2	N	0.7784	N	0.9599	N	0.9296
283238_at	283238	SLC22A24	N	0.9402	N	0.9596	Y	1.3539
1992_at	1992	SERPINB1	N	1.0536	N	0.959	N	0.8893
23201_at	23201	FAM168A	N	1.0534	N	0.9589	N	0.8478
114799_at	114799	ESCO1	N	1.0282	N	0.9589	N	0.8299
374393_at	374393	FAM111B	N	1.083	N	0.9587	N	0.9249
84501_at	84501	SPIRE2	N	1.0826	N	0.9586	N	0.864
3620_at	3620	IDO1	N	0.9064	N	0.9586	N	1.0823
57099_at	57099	AVEN	N	0.9164	N	0.9585	N	1.0086
195814_at	195814	SDR16C5	N	1.0018	N	0.9584	N	0.8777
6738_at	6738	TROVE2	N	0.9741	N	0.9581	N	0.8772
5151_at	5151	PDE8A	N	1.0671	N	0.958	N	0.8908
114882_at	114882	OSBPL8	N	1.0407	N	0.9579	N	0.8415
171392_at	171392	ZNF675	N	0.9914	N	0.9573	N	0.8449
58488_at	58488	PCTP	N	0.9851	N	0.9572	N	0.9344
57221_at	57221	ARFGEF3	N	1.0326	N	0.9571	N	0.9018
3783_at	3783	KCNN4	N	0.9377	N	0.957	N	0.9457
100507399_at	100507399	HCG8	Y	0.6979	N	0.957	N	0.9524
5763_at	5763	PTMS	N	0.9494	N	0.9567	N	0.9339
8030_at	8030	CCDC6	N	1.0464	N	0.9566	N	0.97
56922_at	56922	MCCC1	N	1.0078	N	0.9562	N	0.9398
147923_at	147923	ZNF420	N	0.958	N	0.9562	N	0.8945
55088_at	55088	CCDC186	N	1.2226	N	0.9555	N	0.8228
26355_at	26355	FAM162A	N	0.943	N	0.9552	N	0.9209
151176_at	151176	FAM132B	N	1.029	N	0.9551	N	1.0841
5358_at	5358	PLS3	Y	1.391	N	0.9549	N	1.053
8895_at	8895	CPNE3	N	0.9172	N	0.9549	N	0.8767
80255_at	80255	SLC35F5	N	1.1103	N	0.9546	N	0.8668
79611_at	79611	ACSS3	N	0.9943	N	0.9542	N	0.8546
144501_at	144501	KRT80	N	0.9693	N	0.9542	N	0.9621
5376_at	5376	PMP22	N	0.8287	N	0.9542	N	0.9204
3012_at	3012	HIST1H2AE	N	1.0545	N	0.954	N	0.9431
5947_at	5947	RBP1	N	0.9943	N	0.954	N	0.9947
6261_at	6261	RYR1	N	0.889	N	0.954	N	0.934
10010_at	10010	TANK	N	1.0402	N	0.9539	N	0.809
1501_at	1501	CTNND2	N	1.025	N	0.9537	N	0.9639
5042_at	5042	PABPC3	N	0.8652	N	0.9536	Y	0.7689
7556_at	7556	ZNF10	N	0.9879	N	0.9535	N	0.9359
100506994_at	100506994	PTPRG-AS1	N	1.1636	N	0.9533	N	0.8688
53353_at	53353	LRP1B	N	0.9708	N	0.953	N	0.8512
84947_at	84947	SERAC1	N	0.9009	N	0.953	N	0.9244
63910_at	63910	SLC17A9	N	1.1621	N	0.9528	N	1.1337
222236_at	222236	NAPEPLD	N	1.1289	N	0.9528	N	0.8353
921_at	921	CD5	N	0.8581	N	0.9524	N	1.071
100507567_at	100507567	RAB11B-AS1	N	1.2022	N	0.952	N	0.9148
114836_at	114836	SLAMF6	N	0.8377	N	0.9519	N	0.9376
8349_at	8349	HIST2H2BE	N	1.0175	N	0.9518	N	0.8851
84617_at	84617	TUBB6	N	0.9876	N	0.9518	N	0.9298
101928661_at	101928661	LOC101928661	N	0.9516	N	0.9516	N	1.1337
324_at	324	APC	N	1.02	N	0.9514	N	0.8642
57116_at	57116	ZNF695	N	1.281	N	0.9513	N	1.1804
23613_at	23613	ZMYND8	N	1.0188	N	0.9513	N	0.9741
80055_at	80055	PGAP1	N	1.0945	N	0.9509	N	0.9096
4012_at	4012	LNPEP	N	1.2085	N	0.9508	N	1.0815
6303_at	6303	SAT1	N	1.0212	N	0.9506	N	0.888
150864_at	150864	FAM117B	N	0.9725	N	0.9502	N	0.9594
57522_at	57522	SRGAP1	N	1.045	N	0.95	N	0.9445
9324_at	9324	HMGN3	N	1.0025	N	0.95	N	0.8648
221786_at	221786	FAM200A	N	1.1079	N	0.9498	N	0.7726
9545_at	9545	RAB3D	N	1.0259	N	0.9498	N	0.9128
442191_at	442191	OR14J1	N	0.9933	N	0.9498	N	1.2641
23078_at	23078	VWA8	N	1.1106	N	0.9495	N	0.9128
2273_at	2273	FHL1	N	1.0542	N	0.9494	N	0.8536
100128640_at	100128640	ACVR2B-AS1	N	0.7949	N	0.9494	Y	1.424
112476_at	112476	PRRT2	N	1.141	N	0.9491	N	0.8243
55607_at	55607	PPP1R9A	N	1.0066	N	0.9487	N	1.025
1656_at	1656	DDX6	N	0.9816	N	0.9486	N	0.7867
822_at	822	CAPG	N	1.0557	N	0.9484	N	0.9588
149986_at	149986	LSM14B	N	1.0272	N	0.9483	N	0.8542
3203_at	3203	HOXA6	N	0.9217	N	0.948	N	0.9405
285220_at	285220	EPHA6	N	0.872	N	0.9477	N	0.8334
5929_at	5929	RBBP5	N	1.0077	N	0.9475	N	0.9323
2792_at	2792	GNGT1	Y	1.542	N	0.9473	N	1.0598
79983_at	79983	POF1B	N	1.0857	N	0.9471	N	0.8795
192666_at	192666	KRT24	N	0.8876	N	0.9469	N	0.9839
10753_at	10753	CAPN9	N	0.9257	N	0.9468	N	0.9079
54806_at	54806	AHI1	N	1.133	N	0.9465	N	0.9179
10135_at	10135	NAMPT	N	0.9823	N	0.9465	N	0.9299
98_at	98	ACYP2	N	0.9626	N	0.9465	N	0.8513
4297_at	4297	KMT2A	N	1.0358	N	0.9464	N	0.9393
27284_at	27284	SULT1B1	N	0.8841	N	0.946	N	0.8318
83538_at	83538	TTC25	N	1.2197	N	0.9459	N	1.0574
64097_at	64097	EPB41L4A	N	1.1722	N	0.9459	N	0.9134
145946_at	145946	SPATA8	N	0.7905	N	0.9459	N	0.9843
5348_at	5348	FXYD1	Y	0.724	N	0.9459	N	1.1407
26060_at	26060	APPL1	N	1.064	N	0.9455	N	0.8856
115548_at	115548	FCHO2	N	1.0817	N	0.9453	N	0.8482
2495_at	2495	FTH1	N	1.0064	N	0.945	N	0.9094
5189_at	5189	PEX1	N	0.9057	N	0.9449	N	0.8692
286333_at	286333	FAM225A	N	1.0892	N	0.9448	N	1.0343
26523_at	26523	AGO1	N	0.9396	N	0.9445	N	1.0001
57560_at	57560	IFT80	N	1.0111	N	0.9444	N	0.8069
55727_at	55727	BTBD7	N	1.0331	N	0.9442	N	0.8908
2706_at	2706	GJB2	N	1.0966	N	0.9441	N	0.9368
79670_at	79670	ZCCHC6	N	1.0087	N	0.9439	N	0.914
54103_at	54103	GSAP	N	1.0969	N	0.9436	N	0.848
56649_at	56649	TMPRSS4	N	0.9822	N	0.9434	N	0.9206
387723_at	387723	LINC00959	N	0.9646	N	0.9434	N	1.0499
101927084_at	101927084	LINC01359	Y	0.7432	N	0.9433	N	0.9103
101928649_at	101928649	CTC-338M12.4	N	1.0491	N	0.9431	N	0.874
9619_at	9619	ABCG1	N	0.9178	N	0.9431	N	0.8721
9824_at	9824	ARHGAP11A	Y	1.3629	N	0.943	N	1.0043
101929335_at	101929335	ADAMTS9-AS1	N	1.2149	N	0.943	Y	1.3556
84527_at	84527	ZNF559	N	0.993	N	0.9429	N	0.9774
80143_at	80143	SIKE1	N	0.9639	N	0.9428	N	0.8531
259266_at	259266	ASPM	N	1.0727	N	0.9425	N	0.876
29982_at	29982	NRBF2	N	1.0711	N	0.9424	N	0.8555
27074_at	27074	LAMP3	N	1.0916	N	0.9423	N	1.0409
80817_at	80817	CEP44	N	1.0078	N	0.9421	N	0.8208
64084_at	64084	CLSTN2	N	0.8638	N	0.9421	N	0.9972
8611_at	8611	PPAP2A	N	1.0794	N	0.9419	N	1.0977
2180_at	2180	ACSL1	N	1.0103	N	0.9418	N	0.8022
1787_at	1787	TRDMT1	N	0.907	N	0.9414	N	1.004
145978_at	145978	LINC00052	N	1.0525	N	0.9413	Y	0.7438
360023_at	360023	ZBTB41	N	0.9198	N	0.941	N	0.8579
8450_at	8450	CUL4B	N	1.0472	N	0.9409	N	0.8766
2710_at	2710	GK	N	0.9486	N	0.9407	N	0.7733
1629_at	1629	DBT	N	1.0962	N	0.9403	N	0.9049
669_at	669	BPGM	N	1.0282	N	0.9403	N	0.8891
9495_at	9495	AKAP5	N	1.0955	N	0.9402	N	0.8816
54464_at	54464	XRN1	N	0.9592	N	0.9401	N	0.847
4501_at	4501	MT1X	N	1.0839	N	0.94	N	0.8889
2356_at	2356	FPGS	N	0.8588	N	0.94	N	1.058
56128_at	56128	PCDHB8	N	1.065	N	0.9398	N	0.8932
9682_at	9682	KDM4A	N	1.0002	N	0.9398	N	0.8616
2707_at	2707	GJB3	N	0.9892	N	0.9398	N	0.9178
9652_at	9652	TTC37	N	1.1214	N	0.9397	N	0.8908
6275_at	6275	S100A4	N	0.9153	N	0.9394	N	0.8374
55016_at	55016	MARCH1	N	1.0747	N	0.9393	N	0.946
7060_at	7060	THBS4	N	0.7947	N	0.9392	N	1.0484
6528_at	6528	SLC5A5	N	0.8177	N	0.9391	N	1.0719
26130_at	26130	GAPVD1	N	0.9833	N	0.939	N	0.8817
2661_at	2661	GDF9	N	0.8734	N	0.939	N	1.0797
23074_at	23074	UHRF1BP1L	N	1.1951	N	0.9385	N	0.878
5922_at	5922	RASA2	N	1.1694	N	0.9382	N	0.9157
157680_at	157680	VPS13B	N	0.978	N	0.9382	N	0.9154
27314_at	27314	RAB30	N	0.8806	N	0.9378	N	0.9239
1759_at	1759	DNM1	N	1.0743	N	0.9377	N	1.1439
25886_at	25886	POC1A	N	1.0313	N	0.9377	N	0.9874
10628_at	10628	TXNIP	N	0.9781	N	0.9375	N	0.9432
25850_at	25850	ZNF345	N	1.0698	N	0.9371	N	0.9606
126661_at	126661	CCDC163P	N	1.0366	N	0.9369	N	1.0814
2551_at	2551	GABPA	N	0.9047	N	0.9368	N	0.7954
374768_at	374768	SPEM1	N	0.8884	N	0.9364	N	1.0543
64864_at	64864	RFX7	N	1.005	N	0.9363	N	0.8467
659_at	659	BMPR2	N	0.9758	N	0.9363	N	0.8874
6013_at	6013	RLN1	N	0.881	N	0.9363	N	0.9348
727910_at	727910	TLCD2	N	1.0201	N	0.936	N	0.8553
84649_at	84649	DGAT2	N	1.018	N	0.936	N	0.985
162394_at	162394	SLFN5	N	0.9933	N	0.936	N	0.8824
158405_at	158405	KIAA1958	N	1.0258	N	0.9359	N	0.9698
100129550_at	100129550	LOC100129550	N	1.0125	N	0.9356	N	0.9364
64857_at	64857	PLEKHG2	N	0.8396	N	0.9354	N	0.9429
7767_at	7767	ZNF224	N	1.0534	N	0.9352	N	0.8451
59_at	59	ACTA2	N	1.0242	N	0.9352	N	0.9912
25837_at	25837	RAB26	N	1.0069	N	0.9352	N	0.9377
493753_at	493753	COA5	N	0.9995	N	0.9352	N	0.8765
347252_at	347252	IGFBPL1	N	1.0756	N	0.9351	N	0.7695
22920_at	22920	KIFAP3	N	0.9353	N	0.9349	N	0.8736
55700_at	55700	MAP7D1	N	1.0443	N	0.9348	N	1.0274
148898_at	148898	ZNF436-AS1	N	0.9195	N	0.9348	N	0.9283
2330_at	2330	FMO5	N	1.1097	N	0.9342	N	0.9592
54664_at	54664	TMEM106B	N	0.9781	N	0.9342	N	0.8584
140462_at	140462	ASB9	N	1.0605	N	0.934	N	0.8085
55970_at	55970	GNG12	N	0.9476	N	0.9338	N	0.8495
79154_at	79154	DHRS11	N	0.9014	N	0.9338	N	1.0505
10950_at	10950	BTG3	N	1.073	N	0.9337	N	0.9797
2898_at	2898	GRIK2	N	0.9285	N	0.9337	N	0.9295
4131_at	4131	MAP1B	N	1.0258	N	0.9336	N	1.0749
10392_at	10392	NOD1	N	0.8263	N	0.9336	N	0.9
100289361_at	100289361	LOC100289361	N	0.9834	N	0.9334	N	0.8798
4192_at	4192	MDK	N	0.9598	N	0.9334	N	0.9905
145645_at	145645	C15orf43	N	0.8057	N	0.9334	N	0.8451
55333_at	55333	SYNJ2BP	N	0.993	N	0.9333	N	0.8665
1657_at	1657	DMXL1	N	1.0782	N	0.9332	N	0.8547
115209_at	115209	OMA1	N	0.9656	N	0.9332	N	0.8731
151742_at	151742	PPM1L	N	1.1066	N	0.9331	N	0.8995
84632_at	84632	AFAP1L2	N	1.0153	N	0.9331	N	1.2425
117144_at	117144	CATSPER1	N	0.9777	N	0.9331	N	1.0387
56969_at	56969	RPL23AP32	N	1.2951	N	0.9329	N	0.8608
11198_at	11198	SUPT16H	N	0.938	N	0.9328	N	0.9295
8644_at	8644	AKR1C3	N	1.0239	N	0.9325	N	0.8779
5978_at	5978	REST	N	0.9909	N	0.9325	Y	0.7337
100506922_at	100506922	LOC100506922	N	1.0316	N	0.9323	N	0.8774
817_at	817	CAMK2D	N	1.0157	N	0.9323	N	0.8764
7267_at	7267	TTC3	N	0.9579	N	0.9323	N	0.8702
113130_at	113130	CDCA5	N	1.015	N	0.9321	N	1.0242
55531_at	55531	ELMOD1	N	0.9319	N	0.9321	N	1.0513
151258_at	151258	SLC38A11	N	0.8962	N	0.9321	N	1.244
2515_at	2515	ADAM2	Y	1.4278	N	0.932	N	0.9727
81846_at	81846	SBF2	N	1.0686	N	0.9319	N	0.8569
3611_at	3611	ILK	N	1.0231	N	0.9319	N	1.0458
831_at	831	CAST	N	0.8919	N	0.9319	N	0.8361
388581_at	388581	FAM132A	N	0.7871	N	0.9318	N	0.8552
4674_at	4674	NAP1L2	N	1.1415	N	0.9317	N	0.9275
90410_at	90410	IFT20	N	0.9995	N	0.9315	N	0.8674
54567_at	54567	DLL4	Y	0.7408	N	0.931	N	0.9171
8869_at	8869	ST3GAL5	N	1.068	N	0.9309	N	1.0841
23657_at	23657	SLC7A11	N	0.9551	N	0.9309	N	0.934
55285_at	55285	RBM41	N	0.9613	N	0.9308	N	0.8436
401024_at	401024	FSIP2	N	1.0828	N	0.9306	N	1.0242
145270_at	145270	PRIMA1	N	1.0054	N	0.9303	N	0.9423
9665_at	9665	KIAA0430	N	1.0005	N	0.9301	N	0.8559
23077_at	23077	MYCBP2	N	0.9874	N	0.9298	N	0.932
123016_at	123016	TTC8	N	0.9401	N	0.9298	Y	0.7541
4128_at	4128	MAOA	N	0.8738	N	0.9294	N	0.9125
23390_at	23390	ZDHHC17	N	1.0192	N	0.9291	N	0.891
2110_at	2110	ETFDH	N	1.0068	N	0.9291	N	0.7702
9743_at	9743	ARHGAP32	N	0.9868	N	0.9287	N	0.8329
8445_at	8445	DYRK2	N	0.9823	N	0.9286	N	0.8366
11043_at	11043	MID2	N	0.9808	N	0.9284	N	0.9261
146050_at	146050	ZSCAN29	N	1.0778	N	0.9283	N	0.8987
134548_at	134548	SOWAHA	N	1.1575	N	0.928	N	1.0222
8350_at	8350	HIST1H3A	N	1.0795	N	0.928	N	0.9086
284612_at	284612	SYPL2	Y	0.5929	N	0.9277	N	0.95
9668_at	9668	ZNF432	N	0.9992	N	0.9274	N	0.8926
114625_at	114625	ERMAP	N	0.9737	N	0.9274	N	0.8971
101926913_at	101926913	LOC101926913	N	1.0349	N	0.9273	N	0.9816
728431_at	728431	LINC01137	N	1.2408	N	0.9272	N	1.0679
1510_at	1510	CTSE	N	0.7841	N	0.926	N	0.9108
128239_at	128239	IQGAP3	N	0.9802	N	0.9259	N	0.933
100505621_at	100505621	C11orf72	N	0.9048	N	0.9259	N	1.1618
768096_at	768096	HAR1A	N	1.075	N	0.9255	N	0.9435
56898_at	56898	BDH2	N	1.0585	N	0.9253	N	0.9871
100506190_at	100506190	LINC00963	N	0.9168	N	0.9252	N	0.9462
4542_at	4542	MYO1F	N	0.8966	N	0.9246	N	0.958
122402_at	122402	TDRD9	N	0.8755	N	0.9243	N	1.0194
9928_at	9928	KIF14	N	1.1191	N	0.924	N	0.8716
5611_at	5611	DNAJC3	N	1.0042	N	0.924	N	0.8791
4151_at	4151	MB	N	0.9198	N	0.9236	N	0.9317
254048_at	254048	UBN2	N	0.969	N	0.9233	N	0.9204
93035_at	93035	PKHD1L1	N	1.1735	N	0.9231	N	0.9042
3936_at	3936	LCP1	N	0.9501	N	0.923	N	0.9516
102723526_at	102723526	LOC102723526	N	1.0063	N	0.9229	N	1.1668
80726_at	80726	KIAA1683	N	1.0379	N	0.9228	N	0.9648
4148_at	4148	MATN3	N	1.125	N	0.9227	N	0.8293
81558_at	81558	FAM117A	N	0.9307	N	0.9226	N	0.8656
144245_at	144245	ALG10B	N	0.9045	N	0.9226	N	0.7929
55777_at	55777	MBD5	N	1.1293	N	0.9225	N	0.796
84898_at	84898	PLXDC2	N	1.0588	N	0.9224	N	1
31_at	31	ACACA	N	0.8986	N	0.9224	N	0.9989
83856_at	83856	FSD1L	N	1.1433	N	0.9223	N	0.9263
150000_at	150000	ABCC13	N	1.0862	N	0.9223	N	1.0906
8711_at	8711	TNK1	N	0.9001	N	0.9222	N	0.9295
100507321_at	100507321	ERVK13-1	N	0.8556	N	0.9221	N	0.8312
10129_at	10129	FRY	N	0.9129	N	0.922	N	0.8334
80144_at	80144	FRAS1	N	0.8413	N	0.9217	N	1.0326
120863_at	120863	DEPDC4	N	1.1326	N	0.9216	N	1.0598
55032_at	55032	SLC35A5	N	1.0592	N	0.9213	N	0.9369
283120_at	283120	H19	N	0.8958	N	0.9211	N	1.2435
79960_at	79960	JADE1	N	1.0728	N	0.9209	N	0.9897
51280_at	51280	GOLM1	N	1.0364	N	0.9209	N	0.9767
26269_at	26269	FBXO8	N	0.9836	N	0.9208	N	0.8484
131583_at	131583	FAM43A	N	1.1132	N	0.9207	N	1.1133
9498_at	9498	SLC4A8	N	0.9192	N	0.9206	N	1.0355
25836_at	25836	NIPBL	N	0.9773	N	0.9203	N	0.8953
4199_at	4199	ME1	N	1.0448	N	0.9202	N	0.85
9648_at	9648	GCC2	N	0.9774	N	0.9198	N	0.7873
84851_at	84851	TRIM52	N	1.1161	N	0.9196	N	0.9447
948_at	948	CD36	N	0.9308	N	0.9195	N	0.9323
57717_at	57717	PCDHB16	N	1.0061	N	0.9192	N	0.812
401548_at	401548	SNX30	N	0.9264	N	0.9191	Y	0.764
8325_at	8325	FZD8	N	0.9823	N	0.9188	N	1.0086
1573_at	1573	CYP2J2	N	1.0011	N	0.9187	N	0.9552
65986_at	65986	ZBTB10	N	1.0709	N	0.9186	N	0.9036
246777_at	246777	SPESP1	N	0.9812	N	0.9183	Y	0.7544
285362_at	285362	SUMF1	N	0.9701	N	0.9183	N	0.9401
1486_at	1486	CTBS	N	0.9554	N	0.9181	N	0.8164
26154_at	26154	ABCA12	N	1.0073	N	0.918	N	0.8571
64745_at	64745	METTL17	N	0.9582	N	0.918	N	0.953
57082_at	57082	CASC5	N	1.0657	N	0.9179	N	0.8448
23461_at	23461	ABCA5	N	0.997	N	0.9179	N	0.8763
8615_at	8615	USO1	N	0.9362	N	0.9177	N	0.8584
2065_at	2065	ERBB3	N	0.9572	N	0.9175	N	0.887
55544_at	55544	RBM38	N	1.0565	N	0.9174	N	1.0695
57584_at	57584	ARHGAP21	N	1.2298	N	0.9172	N	0.8038
79071_at	79071	ELOVL6	N	0.8841	N	0.9172	N	0.8539
9244_at	9244	CRLF1	N	1.0144	N	0.9169	N	0.8872
23433_at	23433	RHOQ	N	1.0096	N	0.9167	N	0.8707
90293_at	90293	KLHL13	N	0.9227	N	0.9167	N	0.8084
63897_at	63897	HEATR6	N	0.902	N	0.9165	N	0.8597
199974_at	199974	CYP4Z1	N	0.8452	N	0.9165	N	1.0162
23588_at	23588	KLHDC2	N	0.9667	N	0.9164	N	0.8541
200232_at	200232	FAM209A	N	1.135	N	0.9163	N	0.7848
51019_at	51019	CCDC53	N	0.9637	N	0.9163	N	0.8186
285193_at	285193	DUSP28	N	0.8715	N	0.9161	N	0.9184
7068_at	7068	THRB	N	1.015	N	0.916	N	0.8821
51678_at	51678	MPP6	N	0.9845	N	0.916	N	1.0815
7029_at	7029	TFDP2	N	0.9806	N	0.9159	N	0.8599
151963_at	151963	MB21D2	N	0.9234	N	0.9159	N	0.8495
3987_at	3987	LIMS1	N	0.9752	N	0.9158	N	0.9844
283856_at	283856	LOC283856	Y	0.7599	N	0.9156	N	0.8754
84078_at	84078	KBTBD7	N	0.9273	N	0.9155	Y	0.7369
5087_at	5087	PBX1	N	0.9006	N	0.9154	N	0.9509
7769_at	7769	ZNF226	N	0.9723	N	0.9149	N	0.8413
162655_at	162655	ZNF519	N	1.0305	N	0.9147	N	0.8887
55599_at	55599	RNPC3	N	1.0709	N	0.9146	N	0.9389
56134_at	56134	PCDHAC2	Y	1.339	N	0.9145	N	1.0201
23175_at	23175	LPIN1	N	1.0307	N	0.9145	N	0.9842
100505975_at	100505975	ENO1-AS1	N	1.0569	N	0.9144	N	0.9337
101930085_at	101930085	LOC101930085	N	1.02	N	0.9143	N	0.8116
84940_at	84940	CORO6	N	0.9388	N	0.9139	N	1.049
9306_at	9306	SOCS6	N	1.171	N	0.9138	N	0.8602
72_at	72	ACTG2	N	1.0615	N	0.9137	Y	0.675
54886_at	54886	LPPR1	N	0.8913	N	0.9135	N	0.9825
7011_at	7011	TEP1	N	1.1899	N	0.9132	N	0.8593
57551_at	57551	TAOK1	N	0.9636	N	0.9132	N	0.9521
285368_at	285368	PRRT3	N	0.9353	N	0.9132	N	0.9102
54463_at	54463	FAM134B	N	0.9789	N	0.9131	N	1.0072
3229_at	3229	HOXC13	N	1.2043	N	0.9129	N	0.8998
23635_at	23635	SSBP2	N	0.9822	N	0.9129	N	0.7999
255330_at	255330	NUP210P1	N	0.8453	N	0.9124	N	0.8874
427_at	427	ASAH1	N	1.046	N	0.9123	N	0.9147
100506686_at	100506686	IQCH-AS1	N	0.8953	N	0.9122	N	0.8794
6717_at	6717	SRI	N	0.9609	N	0.912	N	0.9079
59342_at	59342	SCPEP1	N	0.9283	N	0.912	N	0.8869
26996_at	26996	GPR160	N	0.8678	N	0.9119	N	0.869
84542_at	84542	KIAA1841	N	1.0464	N	0.9118	N	0.9717
83719_at	83719	YPEL3	N	1.0033	N	0.9118	N	0.9036
7482_at	7482	WNT2B	N	0.9837	N	0.9117	N	0.8635
93663_at	93663	ARHGAP18	N	1.0744	N	0.9115	N	0.7995
23248_at	23248	RPRD2	N	1.0334	N	0.9115	N	0.8625
7915_at	7915	ALDH5A1	N	0.9621	N	0.9115	N	0.8229
100381270_at	100381270	ZBED6	N	1.0708	N	0.9114	N	0.905
79730_at	79730	NSUN7	N	0.9354	N	0.9109	N	0.9256
4595_at	4595	MUTYH	N	0.874	N	0.9108	N	1.0569
2258_at	2258	FGF13	N	0.9253	N	0.9107	N	0.8663
100507297_at	100507297	TMEM44-AS1	N	1.104	N	0.9104	N	0.9556
80741_at	80741	LY6G5C	N	0.9659	N	0.9103	N	0.9789
9252_at	9252	RPS6KA5	N	1.1087	N	0.9102	N	0.9232
23064_at	23064	SETX	N	0.9604	N	0.9101	N	0.9756
347732_at	347732	CATSPER3	N	0.812	N	0.9101	N	0.9334
55008_at	55008	HERC6	Y	1.337	N	0.91	N	0.8587
29116_at	29116	MYLIP	N	0.9715	N	0.91	N	0.8581
54749_at	54749	EPDR1	N	0.9777	N	0.9097	N	1.149
5993_at	5993	RFX5	N	0.9415	N	0.9097	N	0.8413
1028_at	1028	CDKN1C	N	1.0305	N	0.9095	N	0.9184
23112_at	23112	TNRC6B	N	1.034	N	0.9093	N	0.8731
55230_at	55230	USP40	N	1.064	N	0.909	N	0.9573
100507533_at	100507533	SOX21-AS1	N	1.0147	N	0.9088	N	0.8368
440944_at	440944	THUMPD3-AS1	N	1.0776	N	0.9087	N	0.8807
2635_at	2635	GBP3	N	1.1181	N	0.9083	N	0.8125
7766_at	7766	ZNF223	N	1.105	N	0.9083	N	0.7897
60412_at	60412	EXOC4	N	0.9855	N	0.9083	N	0.8814
5912_at	5912	RAP2B	N	1.0266	N	0.9078	N	0.8613
84837_at	84837	ARHGAP5-AS1	N	1.1347	N	0.9077	N	0.9557
100628307_at	100628307	DIO2-AS1	N	0.8364	N	0.9072	N	1.0107
2186_at	2186	BPTF	N	1.0099	N	0.9071	N	0.8438
6604_at	6604	SMARCD3	N	0.8692	N	0.9069	N	0.8476
1869_at	1869	E2F1	N	1.0107	N	0.9068	N	1.1148
151354_at	151354	FAM84A	N	0.9235	N	0.9068	N	0.8556
252884_at	252884	ZNF396	N	1.0684	N	0.9067	N	0.8778
23548_at	23548	TTC33	N	1.0612	N	0.9067	N	0.838
55279_at	55279	ZNF654	N	0.9327	N	0.9065	N	0.8133
105377200_at	105377200	LOC105377200	N	1.2065	N	0.9064	N	0.8752
23285_at	23285	KIAA1107	N	0.9912	N	0.9064	N	0.8977
25818_at	25818	KLK5	N	0.8216	N	0.9062	N	0.9173
8942_at	8942	KYNU	N	0.9992	N	0.906	N	0.8116
8934_at	8934	RAB29	N	1.1348	N	0.9053	N	0.968
3113_at	3113	HLA-DPA1	N	0.8322	N	0.9045	N	0.9434
163051_at	163051	ZNF709	N	1.0515	N	0.9043	N	0.8602
79695_at	79695	GALNT12	N	1.0328	N	0.9041	N	0.9091
84458_at	84458	LCOR	N	1.104	N	0.9038	N	0.8622
132321_at	132321	C4orf33	N	0.9642	N	0.9037	N	0.8307
151525_at	151525	WDSUB1	N	1.0796	N	0.9031	N	0.8042
6249_at	6249	CLIP1	N	1.0656	N	0.903	Y	0.7522
51646_at	51646	YPEL5	N	0.95	N	0.903	N	0.8486
114294_at	114294	LACTB	N	1.0885	N	0.9027	N	0.8313
10599_at	10599	SLCO1B1	N	0.9668	N	0.9026	N	0.9646
57336_at	57336	ZNF287	Y	1.4036	N	0.9024	N	1.1276
101927553_at	101927553	LOC101927553	N	0.9749	N	0.9023	N	1.075
80352_at	80352	RNF39	N	0.9473	N	0.9022	N	0.9693
[truncated: 885 more rows]
